# Supplementary material for: Transcriptomic Analysis of Starvation on the Silkworm Brain
Source: Insects. 2023 Jul 24;14(7):658. doi: 10.3390/insects14070658 (PMC10380768; doi:10.3390/insects14070658)
Supplement: Supplementary file 1 [file insects-14-00658-s001.zip]

Archive with 9 entries (9 files):
- Data S1.fa
- Figure S1.tif
- Figure S2.tif
- Table S1.xlsx
- Table S2.xlsx
- Table S3.xlsx
- Table S4.xlsx
- Table S5.xlsx
- Table S6.xlsx
