# Supplementary material for: Transcriptomic Analysis of Starvation on the Silkworm Brain
Source: Insects. 2023 Jul 24;14(7):658. doi: 10.3390/insects14070658 (PMC10380768; doi:10.3390/insects14070658)
Supplement: Supplementary file 1 [file insects-14-00658-s001.zip › Table S1.xlsx]

## Sheet: Sheet1
Supplementary Table S1. Primers used in this study.
Name	Sequence
>evm.TU.Chr26.279-F	GAATCCTGACTCCGTGCCAA
>evm.TU.Chr26.279-R	TGCGTTCCCCTTTGTACCTC
>evm.TU.Chr24.417-F	GATGATTTCGACGCAGGCAC
>evm.TU.Chr24.417-R	GTCCCCGTTTCCTCCTCAAG
>evm.TU.Chr06.225-F	TTGGGATTCGTGCAGATGCT
>evm.TU.Chr06.225-R	CAGGTCCCACTGAAACCTCC
>evm.TU.Chr11.555-F	CTCACACCAGGGCTGAACAT
>evm.TU.Chr11.555-R	CGTCATTGGCTTCCTGACCT
>evm.TU.Chr22.484-F	AACCAGACGTGGGTGGTTTT
>evm.TU.Chr22.484-R	GGGTCAAAAGGCTCCGTGTA
>evm.TU.Chr01.298-F	AGAACGGTTACCCATCTCGC
>evm.TU.Chr01.298-R	TGCTGGGTCCCATCTTCAAC
>evm.TU.Chr04.602-F	GAGCCTTGGACTGCTGTGAT
>evm.TU.Chr04.602-R	TTGGGAAGTAGGCGTGGAAC
>evm.model.Chr10.490-F	CCACGCCAGATACTCCATCC
>evm.model.Chr10.490-R	TTGCTCCGGGACTCTTCAAC
>evm.TU.Chr02.21-F	AACGCCTCATGGATCGTCTC
>evm.TU.Chr02.21-R	CTCCGGCTCCAAAATGAGGT
>evm.TU.Chr12.759-F	CCCCTCCCCCTATCACGG
>evm.TU.Chr12.759-R	TGCCCGTCTTCCATTTCGAC
