# Supplementary material for: Transcriptomic Analysis of Starvation on the Silkworm Brain
Source: Insects. 2023 Jul 24;14(7):658. doi: 10.3390/insects14070658 (PMC10380768; doi:10.3390/insects14070658)
Supplement: Supplementary file 1 [file insects-14-00658-s001.zip › Table S2.xlsx]

## Sheet: Sheet1
Supplementary Table S2. Mapping ratio of reads data.
FE: feeding group; ST: starvation group.
Sample	Total reads	Total mapped	Multiple mapped	Uniquely mapped
FE_1	39991008	33236549(83.11%)	1270154(3.18%)	31966395(79.93%)
FE_2	51881862	44587883(85.94%)	1724844(3.32%)	42863039(82.62%)
FE_3	43103740	37139397(86.16%)	1364907(3.17%)	35774490(83.0%)
ST_1	46248972	40065351(86.63%)	1708382(3.69%)	38356969(82.94%)
ST_2	44775502	38873595(86.82%)	1609929(3.6%)	37263666(83.22%)
ST_3	45990138	39937882(86.84%)	1705907(3.71%)	38231975(83.13%)
