# Supplementary material for: Transcriptomic Analysis of Starvation on the Silkworm Brain
Source: Insects. 2023 Jul 24;14(7):658. doi: 10.3390/insects14070658 (PMC10380768; doi:10.3390/insects14070658)
Supplement: Supplementary file 1 [file insects-14-00658-s001.zip › Table S3.xlsx]

## Sheet: Sheet1
Supplementary Table S3. All identified genes in RNA-seq.
Gene_id	Gene_description	FE_1	FE_2	FE_3	ST_1	ST_2	ST_3	FE	ST	GO_id	GO_term	KO_id	KO_name	Pathway_id	Pathway_definition	COG_id	COG_Functional Categories	NR_hit-name	NR_description	Swiss-Prot_hit-name	Swiss-Prot_description	Pfam_id	Domain	Domain description
MSTRG.10000	-	0	5.43	11.71	28.8	19.86	14.82	5.71333	21.16	------	------	------	------	------	------	------	------	------	------	------	------	------	------	------
MSTRG.10003	-	85.78	50.93	55.82	39.92	67.84	45.84	64.1767	51.2	GO:0016020;GO:0005549;GO:000498	CC:membrane;MF:odorant binding;MF:olfactory receptor activity;	------	------	------	------	------	------	BAH66363.1	olfactory receptor [Bombyx mori]	------	------	------	------	------
MSTRG.10004	-	2.08	2.66	1.93	2.65	1.49	2.68	2.22333	2.27333	GO:0006310;GO:0016021;GO:0004519;GO:0004386;GO:0022857;GO:0003676;GO:0003964;GO:000552	BP:DNA recombination;CC:integral component of membrane;MF:endonuclease activity;MF:helicase activity;MF:transmembrane transporter activity;MF:nucleic acid binding;MF:RNA-directed DNA polymerase activity;MF:ATP binding;	------	------	------	------	ENOG410Y65V;ENOG4111HHG;ENOG410YUPY;COG2801	S:Function unknown;	XP_004932754.3	craniofacial development protein 2-like [Bombyx mori]	sp|O02751|CFDP2_BOVIN;	Craniofacial development protein 2 OS=Bos taurus OX=9913 GN=CFDP2 PE=1 SV=2;	PF14529.7	Exo_endo_phos_2	Endonuclease-reverse transcriptase
MSTRG.10006	-	10.59	11.6	11.05	13.61	9.58	5.59	11.08	9.59333	------	------	------	------	------	------	ENOG4110QTT	G:Carbohydrate transport and metabolism	------	------	------	------	------	------	------
MSTRG.10010	-	27.02	2.49	7.57	13.89	12.3	10.18	12.36	12.1233	------	------	------	------	------	------	------	------	------	------	------	------	------	------	------
MSTRG.10011	-	10.16	8.78	11.42	14.07	10.32	14.13	10.12	12.84	------	------	------	------	------	------	------	------	------	------	------	------	------	------	------
MSTRG.10012	-	0	5.03	0	12.49	33.77	19.26	1.67667	21.84	------	------	------	------	------	------	------	------	------	------	------	------	------	------	------
MSTRG.10013	-	10.94	15.88	0	7.78	17.04	7.84	8.94	10.8867	------	------	------	------	------	------	------	------	------	------	------	------	------	------	------
MSTRG.10037	-	52.61	28.76	25.86	26.03	22.68	23.01	35.7433	23.9067	------	------	------	------	------	------	------	------	------	------	------	------	------	------	------
MSTRG.10041	-	0	0	0	0.2	0	0	0	0.066667	GO:0008270;GO:000367	MF:zinc ion binding;MF:nucleic acid binding;	------	------	------	------	ENOG410YTM4;ENOG410ZN99;ENOG4111I34;ENOG410YMVH	S:Function unknown;	BAB21762.1	gag-like protein [Bombyx mori]	sp|P21330|GAGJ_DROME;	Nucleic-acid-binding protein from mobile element jockey OS=Drosophila melanogaster OX=7227 GN=gag PE=4 SV=1;	PF07530.12	PRE_C2HC	Associated with zinc fingers
MSTRG.10043	-	12.45	10.74	16.73	13.21	12.11	13.49	13.3067	12.9367	------	------	------	------	------	------	------	------	AAO33922.1	unknown [Bombyx mori]	------	------	------	------	------
MSTRG.10045	-	13.32	7.13	7.99	6.19	6.63	4.42	9.48	5.74667	------	------	------	------	------	------	------	------	------	------	------	------	------	------	------
MSTRG.1005	-	1.35	1.26	1.15	1.08	1.37	1.06	1.25333	1.17	------	------	------	------	------	------	ENOG41113MB	S:Function unknown	VVC98398.1	unnamed protein product [Leptidea sinapis]	------	------	------	------	------
MSTRG.1006	-	142.04	139.79	134.89	147.87	150.49	154.94	138.907	151.1	GO:0006457;GO:0016272;GO:0008270;GO:0051082;GO:0004523;GO:0003676;GO:0003964;GO:000372	BP:protein folding;CC:prefoldin complex;MF:zinc ion binding;MF:unfolded protein binding;MF:RNA-DNA hybrid ribonuclease activity;MF:nucleic acid binding;MF:RNA-directed DNA polymerase activity;MF:RNA binding;	------	------	------	------	ENOG4111I63;ENOG41119F7;ENOG410Y65V;ENOG410ZEFV;ENOG410Z09Q	S:Function unknown;	GFG30725.1	hypothetical protein Cfor_02937 [Coptotermes formosanus]	------	------	PF14529.7;PF03372.24	Exo_endo_phos_2;Exo_endo_phos	Endonuclease-reverse transcriptase;Endonuclease/Exonuclease/phosphatase family
MSTRG.10062	-	4.38	0	5.28	0	0	1.59	3.22	0.53	------	------	------	------	------	------	ENOG4111EGX;ENOG410XPSE	S:Function unknown;U:Intracellular trafficking, secretion, and vesicular transport	XP_012553439.1	uncharacterized protein LOC101744165 [Bombyx mori]	------	------	------	------	------
MSTRG.10067	-	6.1	6.62	7.04	7.27	7.45	6.2	6.58667	6.97333	------	------	------	------	------	------	ENOG410ZAW5;ENOG4111DJZ;ENOG410YR8Y	S:Function unknown;	APL98301.1	putative DD41D transposase [Bactrocera tryoni]	------	------	------	------	------
MSTRG.1007	-	5.18	3.66	3.12	2.78	3.18	4.83	3.98667	3.59667	------	------	------	------	------	------	------	------	------	------	------	------	------	------	------
MSTRG.10070	-	25.78	30.68	29.2	23.78	27.13	13.16	28.5533	21.3567	GO:0006310;GO:0000723;GO:0006281;GO:0003678;GO:000552	BP:DNA recombination;BP:telomere maintenance;BP:DNA repair;MF:DNA helicase activity;MF:ATP binding;	------	------	------	------	------	------	BAW33744.1	ATP-dependent helicase [Bombyx mori]	------	------	------	------	------
MSTRG.10075	-	2.3	7.82	2.65	8	0	7.24	4.25667	5.08	------	------	------	------	------	------	------	------	------	------	------	------	------	------	------
MSTRG.10077	-	31.47	17.46	17.07	24.58	20.01	12.4	22	18.9967	------	------	------	------	------	------	------	------	------	------	------	------	------	------	------
MSTRG.10079	-	11.24	11.11	7.19	9.32	6.96	14.88	9.84667	10.3867	------	------	------	------	------	------	------	------	------	------	------	------	------	------	------
MSTRG.1008	-	15.37	8.53	16.08	5.71	11.92	7.3	13.3267	8.31	------	------	------	------	------	------	------	------	CAB3229491.1	unnamed protein product [Arctia plantaginis]	------	------	------	------	------
MSTRG.10080	-	25.37	27.41	19.32	27.55	29.61	27.38	24.0333	28.18	------	------	------	------	------	------	------	------	XP_026491655.1	phosphatidylcholine:ceramide cholinephosphotransferase 2-like isoform X1 [Vanessa tameamea]	------	------	------	------	------
MSTRG.10082	-	2.46	3.48	3.14	1.53	4.72	3.45	3.02667	3.23333	GO:004698	MF:protein heterodimerization activity;	K10521	ABTB2	------	------	ENOG410XRDX	S:Function unknown	KPJ16242.1	Ankyrin repeat and BTB/POZ domain-containing protein 2 [Papilio machaon]	------	------	------	------	------
MSTRG.10089	-	4.79	0.75	1.17	0.79	0.8	0	2.23667	0.53	------	------	------	------	------	------	------	------	------	------	------	------	------	------	------
MSTRG.1009	-	0	11.94	3.28	2.34	6.6	3.07	5.07333	4.00333	------	------	------	------	------	------	------	------	------	------	------	------	------	------	------
MSTRG.10097	-	1.48	1.43	0.8	2.27	3.8	1.56	1.23667	2.54333	GO:0006313;GO:0004803;GO:000367	BP:transposition, DNA-mediated;MF:transposase activity;MF:DNA binding;	------	------	------	------	------	------	PZC77195.1	hypothetical protein B5X24_HaOG203673 [Helicoverpa armigera]	------	------	------	------	------
MSTRG.10098	-	42.35	39.61	36.38	35.86	31.29	29.19	39.4467	32.1133	------	------	K17773	TOM5	------	------	ENOG41119UZ	S:Function unknown	XP_013192038.1	PREDICTED: RNA-directed DNA polymerase from mobile element jockey-like [Amyelois transitella]	------	------	PF10642.10	Tom5	Mitochondrial import receptor subunit or translocase
MSTRG.101	-	31.6	32.45	13.81	33.32	11.87	16.99	25.9533	20.7267	------	------	------	------	------	------	------	------	------	------	------	------	------	------	------
MSTRG.10100	-	0	0	0	0	0	0	0	0	------	------	------	------	------	------	------	------	------	------	------	------	------	------	------
MSTRG.10101	-	2.74	5.6	0.86	3.6	0	1.76	3.06667	1.78667	GO:0005643;GO:001705	CC:nuclear pore;MF:structural constituent of nuclear pore;	------	------	------	------	ENOG410YWG5;ENOG410ZRJN;ENOG410ZT8U	S:Function unknown;J:Translation, ribosomal structure and biogenesis	VVC96001.1	unnamed protein product [Leptidea sinapis]	------	------	------	------	------
MSTRG.10102	-	10.46	9.5	8.53	11.36	9.96	10.62	9.49667	10.6467	GO:000827	MF:zinc ion binding;	------	------	------	------	ENOG410Z6RE	S:Function unknown	XP_028035661.1	uncharacterized protein LOC114247052 [Bombyx mandarina]	------	------	PF13359.7;PF01609.22	DDE_Tnp_4;DDE_Tnp_1	DDE superfamily endonuclease;Transposase DDE domain
MSTRG.10103	-	3.71	4.29	3.78	3.99	2.81	2.86	3.92667	3.22	GO:0015074;GO:0016021;GO:0008270;GO:000367	BP:DNA integration;CC:integral component of membrane;MF:zinc ion binding;MF:nucleic acid binding;	------	------	------	------	ENOG410XRSQ;ENOG410XNQC;ENOG41113KY;COG2801	S:Function unknown;L:Replication, recombination and repair	CAB3256284.1	unnamed protein product [Arctia plantaginis]	------	------	PF03732.18	Retrotrans_gag	Retrotransposon gag protein
MSTRG.10104	-	184.66	128.08	113.77	111.52	102.02	129.54	142.17	114.36	------	------	------	------	------	------	------	------	------	------	------	------	------	------	------
MSTRG.10106	-	0	1.28	0	0	1.64	0	0.426667	0.546667	------	------	------	------	------	------	COG1723;ENOG410ZYYA	S:Function unknown;U:Intracellular trafficking, secretion, and vesicular transport	GBP61683.1	hypothetical protein EVAR_43621_1 [Eumeta japonica]	------	------	------	------	------
MSTRG.10112	-	8.69	10.29	9.94	6.79	8.22	8.68	9.64	7.89667	------	------	------	------	------	------	------	------	------	------	------	------	------	------	------
MSTRG.10121	-	7.66	6.84	5.14	5.94	5.71	5.75	6.54667	5.8	GO:0004523;GO:000367	MF:RNA-DNA hybrid ribonuclease activity;MF:nucleic acid binding;	K11433	SETMAR	map00310	Lysine degradation	ENOG4111DZN;ENOG4111Y55	S:Function unknown;	XP_012552192.1	uncharacterized protein LOC105842629 [Bombyx mori]	sp|P21328|RTJK_DROME;	RNA-directed DNA polymerase from mobile element jockey OS=Drosophila melanogaster OX=7227 GN=pol PE=1 SV=1;	PF00078.28;PF00075.25;PF13565.7;PF13358.7;PF01359.19;PF13613.7	RVT_1;RNase_H;HTH_32;DDE_3;Transposase_1;HTH_Tnp_4	Reverse transcriptase;RNase H;Homeodomain-like domain;DDE superfamily endonuclease;Transposase;Helix-turn-helix of DDE superfamily endonuclease
MSTRG.10124	-	1	0.46	2.41	2.3	2.03	1.55	1.29	1.96	GO:0015074;GO:000367	BP:DNA integration;MF:nucleic acid binding;	------	------	------	------	ENOG4111EGX	S:Function unknown	KOB73631.1	Uncharacterized protein OBRU01_10434 [Operophtera brumata]	------	------	------	------	------
MSTRG.10125	-	3.32	2.46	2.3	2.45	2.07	2.69	2.69333	2.40333	GO:0006351;GO:0005643;GO:0004519;GO:0016817;GO:0003964;GO:004687	BP:transcription, DNA-templated;CC:nuclear pore;MF:endonuclease activity;MF:hydrolase activity, acting on acid anhydrides;MF:RNA-directed DNA polymerase activity;MF:metal ion binding;	------	------	------	------	ENOG4111MHU;ENOG410Y2DF	S:Function unknown;K:Transcription	KOB64951.1	Uncharacterized protein OBRU01_22018 [Operophtera brumata]	sp|Q95SX7|RTBS_DROME;	Probable RNA-directed DNA polymerase from transposon BS OS=Drosophila melanogaster OX=7227 GN=RTase PE=2 SV=1;	PF00078.28	RVT_1	Reverse transcriptase
MSTRG.10128	-	1.71	1.6	1.54	2.18	1.95	2.63	1.61667	2.25333	GO:0003964;GO:000451	MF:RNA-directed DNA polymerase activity;MF:endonuclease activity;	K23209	THAP9	------	------	COG2801;ENOG410YDKT	L:Replication, recombination and repair;	AFY12622.1	reverse transcriptase, partial [Bombyx mori]	sp|Q9NBX4|RTXE_DROME;	Probable RNA-directed DNA polymerase from transposon X-element OS=Drosophila melanogaster OX=7227 GN=X-element\ORF2 PE=3 SV=1;	------	------	------
MSTRG.10131	-	1.08	0.38	2.21	1.04	0.42	1.03	1.22333	0.83	------	------	------	------	------	------	------	------	------	------	------	------	------	------	------
MSTRG.1014	-	1.5	1.98	0.62	1.35	0.79	0.38	1.36667	0.84	------	------	------	------	------	------	ENOG410XPX0	S:Function unknown	------	------	------	------	------	------	------
MSTRG.10144	-	0.7	0.81	0.87	1.58	0.76	1.77	0.793333	1.37	------	------	------	------	------	------	------	------	------	------	------	------	------	------	------
MSTRG.1015	-	1.41	0.5	0.58	1.36	1.38	2.14	0.83	1.62667	------	------	------	------	------	------	------	------	------	------	------	------	------	------	------
MSTRG.10152	-	13.65	11.56	14.29	12.97	11.22	10.78	13.1667	11.6567	------	------	------	------	------	------	------	------	GBP37984.1	hypothetical protein EVAR_84972_1 [Eumeta japonica]	------	------	------	------	------
MSTRG.10153	-	3.71	2.92	2.2	2.12	1.95	2.54	2.94333	2.20333	------	------	------	------	------	------	------	------	------	------	------	------	------	------	------
MSTRG.10157	-	0	0.44	0	0.48	2.41	1.52	0.146667	1.47	GO:000396	MF:RNA-directed DNA polymerase activity;	------	------	------	------	ENOG4111RKA;ENOG410YRUW;ENOG41120A8;ENOG410YQSC	S:Function unknown;	BAD86650.1	reverse transcriptase, partial [Bombyx mori]	------	------	------	------	------
MSTRG.10158	-	9.84	0	19.48	10.77	8.68	7.72	9.77333	9.05667	GO:0016021;GO:0003964;GO:000451	CC:integral component of membrane;MF:RNA-directed DNA polymerase activity;MF:endonuclease activity;	------	------	------	------	------	------	AAQ57129.1	endonuclease and reverse transcriptase-like protein [Bombyx mori]	------	------	------	------	------
MSTRG.10159	-	19.91	3.79	8.17	0	0	2.97	10.6233	0.99	GO:0016021;GO:0003964;GO:0004519;GO:0016491;GO:000382	CC:integral component of membrane;MF:RNA-directed DNA polymerase activity;MF:endonuclease activity;MF:oxidoreductase activity;MF:catalytic activity;	K22420	MEIOB	------	------	------	------	AAQ57129.1	endonuclease and reverse transcriptase-like protein [Bombyx mori]	------	------	------	------	------
MSTRG.10160	-	0	0	0	0	0	0	0	0	------	------	------	------	------	------	------	------	------	------	------	------	------	------	------
MSTRG.10166	-	16.76	19.29	7.19	4.79	4.96	17.04	14.4133	8.93	------	------	------	------	------	------	------	------	XP_028039585.1	uncharacterized protein LOC114250043 [Bombyx mandarina]	------	------	------	------	------
MSTRG.10169	-	21.35	20.41	7.87	12.14	8.52	13.17	16.5433	11.2767	GO:0006310;GO:0006281;GO:0000723;GO:0016020;GO:0005549;GO:0004984;GO:0003678;GO:000552	BP:DNA recombination;BP:DNA repair;BP:telomere maintenance;CC:membrane;MF:odorant binding;MF:olfactory receptor activity;MF:DNA helicase activity;MF:ATP binding;	------	------	------	------	------	------	BAH66363.1	olfactory receptor [Bombyx mori]	------	------	------	------	------
MSTRG.1017	-	0	0.9	0	0	0	0	0.3	0	------	------	------	------	------	------	------	------	------	------	------	------	------	------	------
MSTRG.10174	-	33.75	28.92	8.11	51.9	18.25	13.64	23.5933	27.93	GO:0006310;GO:0000723;GO:0006281;GO:0003678;GO:000552	BP:DNA recombination;BP:telomere maintenance;BP:DNA repair;MF:DNA helicase activity;MF:ATP binding;	------	------	------	------	------	------	BAW33744.1	ATP-dependent helicase [Bombyx mori]	------	------	------	------	------
MSTRG.10188	-	7.33	0	0	0	0	0	2.44333	0	------	------	------	------	------	------	------	------	------	------	------	------	------	------	------
MSTRG.10189	-	0	7.63	0	0	0	13.03	2.54333	4.34333	GO:0005634;GO:0008270;GO:000367	CC:nucleus;MF:zinc ion binding;MF:DNA binding;	K14169	CTU2, NCS2	map04122	Sulfur relay system	------	------	XP_022118351.1	uncharacterized protein LOC110995482 [Pieris rapae]	------	------	------	------	------
MSTRG.10192	-	13.65	14.67	14.32	13.09	13.16	14.95	14.2133	13.7333	------	------	------	------	------	------	COG1287	S:Function unknown	------	------	------	------	------	------	------
MSTRG.1020	-	89.2	30.56	75.54	45.49	33.69	31.4	65.1	36.86	GO:0006310;GO:0000723;GO:0006281;GO:0003678;GO:000552	BP:DNA recombination;BP:telomere maintenance;BP:DNA repair;MF:DNA helicase activity;MF:ATP binding;	------	------	------	------	------	------	BAW33744.1	ATP-dependent helicase [Bombyx mori]	------	------	------	------	------
MSTRG.10202	-	0	0	0	0	0	0	0	0	GO:0016021;GO:0003964;GO:0004519;GO:001675	CC:integral component of membrane;MF:RNA-directed DNA polymerase activity;MF:endonuclease activity;MF:transferase activity, transferring hexosyl groups;	------	------	------	------	ENOG410Y65V	S:Function unknown	ADI61814.1	endonuclease-reverse transcriptase [Bombyx mori]	------	------	------	------	------
MSTRG.10206	-	8.65	3.88	4.5	9.97	5.01	5.59	5.67667	6.85667	GO:0015074;GO:000367	BP:DNA integration;MF:nucleic acid binding;	------	------	------	------	ENOG410Y7Q4;COG1524;ENOG410Z1QR	S:Function unknown;	XP_021193816.1	uncharacterized protein LOC110378755 [Helicoverpa armigera]	------	------	------	------	------
MSTRG.10228	-	1.34	0.95	0	1.53	0.52	1.5	0.763333	1.18333	------	------	------	------	------	------	------	------	GBP47247.1	PiggyBac transposable element-derived protein 4 [Eumeta japonica]	------	------	------	------	------
MSTRG.10229	-	0.33	0	0.41	1.41	1.17	0.76	0.246667	1.11333	GO:0030036;GO:0030054;GO:0003779;GO:004698	BP:actin cytoskeleton organization;CC:cell junction;MF:actin binding;MF:protein dimerization activity;	------	------	------	------	ENOG4110C5Y;ENOG410XSSW;ENOG410YPJY	S:Function unknown;	XP_013200364.1	PREDICTED: uncharacterized protein LOC106142953 isoform X1 [Amyelois transitella]	------	------	------	------	------
MSTRG.10230	-	0.99	0.42	0.49	1.69	0.62	1.21	0.633333	1.17333	------	------	------	------	------	------	------	------	XP_028042051.1	piggyBac transposable element-derived protein 4-like [Bombyx mandarina]	------	------	------	------	------
MSTRG.10233	-	1.85	1.44	1.02	2.34	1.73	1.44	1.43667	1.83667	------	------	K23222	HARBI1	------	------	ENOG410XZQD;ENOG410ZDPG;ENOG4110JK7;ENOG410XPSE;ENOG4111EGX;ENOG410ZN03	S:Function unknown;U:Intracellular trafficking, secretion, and vesicular transport;S:Function unknown;S:Function unknown	XP_015438111.1	PREDICTED: piggyBac transposable element-derived protein 1-like, partial [Dufourea novaeangliae]	------	------	------	------	------
MSTRG.1024	-	57.08	109.64	82.1	128.56	59.23	114.07	82.94	100.62	------	------	------	------	------	------	------	------	GBM81609.1	hypothetical protein AVEN_82339_1 [Araneus ventricosus]	------	------	------	------	------
MSTRG.10249	-	8.34	5.68	15.76	7.02	19.26	3.79	9.92667	10.0233	GO:0016021;GO:0003964;GO:0004519;GO:000382	CC:integral component of membrane;MF:RNA-directed DNA polymerase activity;MF:endonuclease activity;MF:catalytic activity;	K22420	MEIOB	------	------	------	------	AAQ57129.1	endonuclease and reverse transcriptase-like protein [Bombyx mori]	------	------	------	------	------
MSTRG.10251	-	46.78	38.25	42.29	38.12	42.17	43.39	42.44	41.2267	------	------	------	------	------	------	------	------	------	------	------	------	------	------	------
MSTRG.10255	-	1.3	1.92	2.05	3.96	1.73	1.67	1.75667	2.45333	GO:000367	MF:DNA binding;	------	------	------	------	ENOG410ZT0S;ENOG410XRWX;COG5245;ENOG410XQVI	K:Transcription;Z:Cytoskeleton;T:Signal transduction mechanisms	XP_026324768.1	uncharacterized protein LOC113233779 [Hyposmocoma kahamanoa]	------	------	------	------	------
MSTRG.10256	-	6.85	7.6	7.06	8.88	9.85	9.39	7.17	9.37333	------	------	------	------	------	------	------	------	------	------	------	------	------	------	------
MSTRG.10262	-	100.41	96.38	110.53	90.14	104.99	70.41	102.44	88.5133	------	------	------	------	------	------	------	------	------	------	------	------	------	------	------
MSTRG.10264	-	6.07	4.57	2.72	4.09	3.35	4.29	4.45333	3.91	------	------	K03377	CASD1	------	------	ENOG410XPE6	S:Function unknown	------	------	------	------	------	------	------
MSTRG.10265	-	0.5	0	0	1.71	0	2.81	0.166667	1.50667	GO:0003964;GO:000451	MF:RNA-directed DNA polymerase activity;MF:endonuclease activity;	------	------	------	------	ENOG410ZN99	S:Function unknown	BAB21761.1	polyprotein, partial [Bombyx mori]	------	------	------	------	------
MSTRG.10270	-	13.95	9.94	11.48	11.33	10.05	7.94	11.79	9.77333	------	------	------	------	------	------	------	------	------	------	------	------	------	------	------
MSTRG.10272	-	1.13	1.05	1.16	0.82	0.66	0.81	1.11333	0.763333	GO:000382	MF:catalytic activity;	------	------	------	------	COG2110;ENOG410ZVB6;ENOG410XSZT;ENOG4111MHU;COG4886	S:Function unknown;	RVE45007.1	hypothetical protein evm_010325 [Chilo suppressalis]	sp|Q95SX7|RTBS_DROME;	Probable RNA-directed DNA polymerase from transposon BS OS=Drosophila melanogaster OX=7227 GN=RTase PE=2 SV=1;	PF00078.28;PF14529.7	RVT_1;Exo_endo_phos_2	Reverse transcriptase;Endonuclease-reverse transcriptase
MSTRG.10273	-	12.54	30.81	38.45	29.59	48.33	42.95	27.2667	40.29	------	------	------	------	------	------	------	------	------	------	------	------	------	------	------
MSTRG.10274	-	11.93	12.06	9.24	9.22	10.5	11.54	11.0767	10.42	------	------	------	------	------	------	------	------	------	------	------	------	------	------	------
MSTRG.10279	-	0	0	0	6.13	9.45	0	0	5.19333	------	------	------	------	------	------	------	------	------	------	------	------	------	------	------
MSTRG.10280	-	0.37	2.87	2.6	3.19	0.84	3.09	1.94667	2.37333	GO:0015074;GO:000367	BP:DNA integration;MF:nucleic acid binding;	------	------	------	------	ENOG410Y7Q4;ENOG410YP2D;ENOG4112AZ8;COG2801;ENOG410YHBQ	S:Function unknown;L:Replication, recombination and repair;S:Function unknown	VEN40019.1	unnamed protein product, partial [Callosobruchus maculatus]	------	------	PF00078.28	RVT_1	Reverse transcriptase
MSTRG.10283	-	8.06	8.48	7.2	6.42	5.4	6.1	7.91333	5.97333	GO:001602	CC:integral component of membrane;	------	------	------	------	------	------	XP_021208866.1	uncharacterized protein LOC110386795 [Bombyx mori]	------	------	------	------	------
MSTRG.10284	-	26.05	30.16	23.66	20.99	21.79	21.42	26.6233	21.4	------	------	------	------	------	------	------	------	XP_021208866.1	uncharacterized protein LOC110386795 [Bombyx mori]	------	------	------	------	------
MSTRG.10287	-	1.3	4.63	1.84	2.49	1.11	0.48	2.59	1.36	GO:0003964;GO:000451	MF:RNA-directed DNA polymerase activity;MF:endonuclease activity;	------	------	------	------	COG5050	I:Lipid transport and metabolism	BAA76304.1	endonuclease and reverse transcriptase-like protein [Bombyx mori]	------	------	------	------	------
MSTRG.1030	-	758.18	731.67	735.58	856.49	896.65	909.69	741.81	887.61	GO:001602	CC:integral component of membrane;	------	------	------	------	------	------	XP_004933283.1	uncharacterized protein LOC101746963 [Bombyx mori]	------	------	------	------	------
MSTRG.10308	-	10.95	4.79	6.31	7.96	8.3	6.61	7.35	7.62333	GO:0005634;GO:000367	CC:nucleus;MF:DNA binding;	------	------	------	------	COG0153;ENOG4110CDI	G:Carbohydrate transport and metabolism;S:Function unknown	CAB3260931.1	unnamed protein product [Arctia plantaginis]	------	------	------	------	------
MSTRG.10309	-	2.27	0	0	0	1.76	0	0.756667	0.586667	------	------	------	------	------	------	------	------	------	------	------	------	------	------	------
MSTRG.10311	-	22.6	10.55	0	7.98	8.84	8.04	11.05	8.28667	------	------	------	------	------	------	------	------	------	------	------	------	------	------	------
MSTRG.10315	-	1.33	1.54	1.22	0.79	0.89	1.2	1.36333	0.96	GO:001602	CC:integral component of membrane;	------	------	------	------	ENOG410Y65V;ENOG410YUPY;ENOG410Z0C2	S:Function unknown;	PCG72026.1	hypothetical protein B5V51_1238 [Heliothis virescens]	------	------	------	------	------
MSTRG.10316	-	165.92	126.27	129	149.88	149.31	156.15	140.397	151.78	------	------	------	------	------	------	------	------	------	------	------	------	------	------	------
MSTRG.10317	-	32.47	23.73	22.02	33.6	29.65	31.36	26.0733	31.5367	------	------	------	------	------	------	------	------	------	------	------	------	------	------	------
MSTRG.10318	-	14.36	13.2	10.83	21.8	17.69	18.43	12.7967	19.3067	------	------	------	------	------	------	------	------	------	------	------	------	------	------	------
MSTRG.10332	-	8.58	7.96	13.06	12.31	14.59	16.47	9.86667	14.4567	GO:0005576;GO:000519	CC:extracellular region;MF:structural molecule activity;	------	------	------	------	------	------	XP_021207599.1	fibrohexamerin-like [Bombyx mori]	------	------	------	------	------
MSTRG.10345	-	0	0	4.22	3.98	5.39	3.61	1.40667	4.32667	------	------	------	------	------	------	------	------	------	------	------	------	------	------	------
MSTRG.10350	-	0	1.26	6.83	2.06	6.08	2.56	2.69667	3.56667	------	------	------	------	------	------	COG1398;COG2147	I:Lipid transport and metabolism;J:Translation, ribosomal structure and biogenesis	------	------	------	------	------	------	------
MSTRG.10354	-	12.32	10.65	8.9	6.78	6.07	8.77	10.6233	7.20667	------	------	------	------	------	------	------	------	------	------	------	------	------	------	------
MSTRG.1036	-	46.52	42.5	46.32	43.96	44.17	35.26	45.1133	41.13	------	------	------	------	------	------	------	------	------	------	------	------	------	------	------
MSTRG.10360	-	24.66	6.4	26.96	14.9	20.2	8.57	19.34	14.5567	GO:0006310;GO:0006281;GO:0000723;GO:0016020;GO:0005549;GO:0004984;GO:0003678;GO:000552	BP:DNA recombination;BP:DNA repair;BP:telomere maintenance;CC:membrane;MF:odorant binding;MF:olfactory receptor activity;MF:DNA helicase activity;MF:ATP binding;	------	------	------	------	------	------	BAH66363.1	olfactory receptor [Bombyx mori]	------	------	------	------	------
MSTRG.10373	-	5.58	5.1	5.12	5.38	5.9	5.77	5.26667	5.68333	GO:0003964;GO:0004519;GO:0003924;GO:000552	MF:RNA-directed DNA polymerase activity;MF:endonuclease activity;MF:GTPase activity;MF:GTP binding;	------	------	------	------	COG5050;ENOG410Y65V;ENOG4111HHG	I:Lipid transport and metabolism;S:Function unknown;S:Function unknown	PZC71033.1	hypothetical protein B5X24_HaOG214256 [Helicoverpa armigera]	------	------	------	------	------
MSTRG.10374	-	1.11	1.29	1.17	1.35	1.27	0.94	1.19	1.18667	GO:0007229;GO:0007155;GO:0016021;GO:0003964;GO:000451	BP:integrin-mediated signaling pathway;BP:cell adhesion;CC:integral component of membrane;MF:RNA-directed DNA polymerase activity;MF:endonuclease activity;	K05038	SLC6A5_9, GLYT	map04721	Synaptic vesicle cycle	ENOG410Y65V;ENOG4111HHG;ENOG410XPJ1	S:Function unknown;	ADI61817.1	endonuclease-reverse transcriptase [Bombyx mori]	sp|Q10126|YSM6_CAEEL;	Putative uncharacterized transposon-derived protein F52C9.6 OS=Caenorhabditis elegans OX=6239 GN=F52C9.6 PE=5 SV=1;	------	------	------
MSTRG.10375	-	3.83	4.66	2.64	3.83	2.04	0.82	3.71	2.23	------	------	------	------	------	------	------	------	------	------	------	------	------	------	------
MSTRG.10377	-	16.65	16.2	12.32	5.51	7.46	14.35	15.0567	9.10667	------	------	------	------	------	------	ENOG4110CDI	S:Function unknown	------	------	------	------	------	------	------
MSTRG.10378	-	6.9	34.77	25.08	24.42	43.45	12.71	22.25	26.86	GO:0006310;GO:0000723;GO:0006281;GO:0003678;GO:000552	BP:DNA recombination;BP:telomere maintenance;BP:DNA repair;MF:DNA helicase activity;MF:ATP binding;	------	------	------	------	------	------	BAW33744.1	ATP-dependent helicase [Bombyx mori]	------	------	------	------	------
MSTRG.10379	-	24.05	31.48	62.63	12.86	0	10.61	39.3867	7.82333	GO:0006310;GO:0000723;GO:0006281;GO:0007165;GO:0016021;GO:0005549;GO:0004984;GO:0003678;GO:000552	BP:DNA recombination;BP:telomere maintenance;BP:DNA repair;BP:signal transduction;CC:integral component of membrane;MF:odorant binding;MF:olfactory receptor activity;MF:DNA helicase activity;MF:ATP binding;	K22984	OR	------	------	------	------	BAW33744.1	ATP-dependent helicase [Bombyx mori]	------	------	------	------	------
MSTRG.10382	-	23.99	23.68	22.89	20.47	23.55	19.52	23.52	21.18	------	------	------	------	------	------	ENOG4110RU9	S:Function unknown	CAB3225311.1	unnamed protein product [Arctia plantaginis]	------	------	------	------	------
MSTRG.10385	-	5.76	3.44	5.09	2.68	2.46	3.15	4.76333	2.76333	------	------	------	------	------	------	------	------	------	------	------	------	------	------	------
MSTRG.10388	-	6.77	7.17	4.92	3.9	5.43	2.5	6.28667	3.94333	------	------	------	------	------	------	------	------	------	------	------	------	------	------	------
MSTRG.10389	-	5.18	2.58	3.1	6.33	6.12	5.28	3.62	5.91	------	------	K23222	HARBI1	------	------	ENOG411206Y	S:Function unknown	XP_021199435.1	putative nuclease HARBI1 isoform X1 [Helicoverpa armigera]	sp|Q17QR8|HARB1_BOVIN;	Putative nuclease HARBI1 OS=Bos taurus OX=9913 GN=HARBI1 PE=2 SV=1;	PF13359.7	DDE_Tnp_4	DDE superfamily endonuclease
MSTRG.10396	-	7.09	6.25	4.75	7.71	7.12	10.54	6.03	8.45667	------	------	------	------	------	------	------	------	------	------	------	------	------	------	------
MSTRG.10397	-	47.26	48.19	10.99	40.87	23.19	37.59	35.48	33.8833	------	------	------	------	------	------	COG0681;ENOG4110KIK;ENOG410Y2MB;COG0081;ENOG410XSAR;ENOG4110SGT	U:Intracellular trafficking, secretion, and vesicular transport;G:Carbohydrate transport and metabolism;U:Intracellular trafficking, secretion, and vesicular transport;J:Translation, ribosomal structure and biogenesis;Z:Cytoskeleton;S:Function unknown	------	------	------	------	------	------	------
MSTRG.104	-	2.68	2.32	2.13	1.93	0.84	1.88	2.37667	1.55	------	------	------	------	------	------	------	------	------	------	------	------	------	------	------
MSTRG.10403	-	8.84	6.74	8.44	4.81	6.39	7.17	8.00667	6.12333	GO:0015074;GO:0016021;GO:000367	BP:DNA integration;CC:integral component of membrane;MF:nucleic acid binding;	------	------	------	------	ENOG410Y3Y9;ENOG410YP2D	S:Function unknown;	XP_028041029.1	uncharacterized protein LOC114251051 [Bombyx mandarina]	------	------	PF17921.2;PF05380.14	Integrase_H2C2;Peptidase_A17	Integrase zinc binding domain;Pao retrotransposon peptidase
MSTRG.10408	-	3.01	2.36	3.27	2.69	2.14	2.67	2.88	2.5	GO:0039694;GO:0016021;GO:0003968;GO:0003723;GO:001509	BP:viral RNA genome replication;CC:integral component of membrane;MF:RNA-directed RNA polymerase activity;MF:RNA binding;MF:magnesium ion transmembrane transporter activity;	------	------	------	------	ENOG410Y65V	S:Function unknown	XP_021204823.1	uncharacterized protein LOC110385539 [Bombyx mori]	sp|D0QX26|RDRP_QRFVE;	RNA-directed RNA polymerase catalytic subunit OS=Quaranfil virus;	PF00602.18	Flu_PB1	Influenza RNA-dependent RNA polymerase subunit PB1
MSTRG.1041	-	4.46	5.81	4.49	4.39	2.42	1.94	4.92	2.91667	------	------	------	------	------	------	------	------	XP_028033438.1	piggyBac transposable element-derived protein 4-like [Bombyx mandarina]	------	------	------	------	------
MSTRG.10417	-	10.79	10.03	14.23	15.15	13.72	14.26	11.6833	14.3767	GO:001602	CC:integral component of membrane;	------	------	------	------	------	------	XP_021207880.1	uncharacterized protein LOC105842478 [Bombyx mori]	------	------	PF17386.3	LBP_C	Lacto-N-biose phosphorylase C-terminal domain
MSTRG.10421	-	14.75	9.55	9.7	12.82	9.42	11.72	11.3333	11.32	------	------	------	------	------	------	------	------	------	------	------	------	------	------	------
MSTRG.10422	-	0	2.04	0	0.73	0.74	2.84	0.68	1.43667	------	------	------	------	------	------	------	------	------	------	------	------	------	------	------
MSTRG.10427	-	31.32	25.13	43.44	32.09	33.57	27.16	33.2967	30.94	GO:000367	MF:nucleic acid binding;	K23222	HARBI1	------	------	ENOG411206Y	S:Function unknown	RVE54870.1	hypothetical protein evm_000637 [Chilo suppressalis]	------	------	------	------	------
MSTRG.10437	-	3.7	4.3	2.51	4.2	2.68	2.29	3.50333	3.05667	------	------	------	------	------	------	------	------	------	------	------	------	------	------	------
MSTRG.10438	-	2.81	2.79	3.14	2.52	2.36	2.4	2.91333	2.42667	------	------	------	------	------	------	------	------	------	------	------	------	------	------	------
MSTRG.10445	-	25.17	43.74	4.08	14.02	3.35	0	24.33	5.79	------	------	------	------	------	------	------	------	------	------	------	------	------	------	------
MSTRG.10446	-	0	0	0	9.58	2.43	0	0	4.00333	GO:0016021;GO:0003964;GO:000451	CC:integral component of membrane;MF:RNA-directed DNA polymerase activity;MF:endonuclease activity;	------	------	------	------	------	------	AAQ57129.1	endonuclease and reverse transcriptase-like protein [Bombyx mori]	------	------	------	------	------
MSTRG.10447	-	24.79	19.58	18.61	23.28	24.85	23.03	20.9933	23.72	------	------	------	------	------	------	------	------	------	------	------	------	------	------	------
MSTRG.1045	-	4.89	4.68	5.41	5.01	4.97	5.01	4.99333	4.99667	------	------	------	------	------	------	------	------	------	------	------	------	------	------	------
MSTRG.10451	-	25	18.24	15.54	23.4	20.31	13.79	19.5933	19.1667	GO:0016021;GO:0003964;GO:000451	CC:integral component of membrane;MF:RNA-directed DNA polymerase activity;MF:endonuclease activity;	------	------	------	------	------	------	XP_004924674.1	uncharacterized protein LOC101745997 [Bombyx mori]	------	------	------	------	------
MSTRG.10452	-	12.8	21.78	10.06	6.72	19.11	3.7	14.88	9.84333	------	------	------	------	------	------	ENOG4110QTT	G:Carbohydrate transport and metabolism	------	------	------	------	------	------	------
MSTRG.10456	-	0	3.63	2.01	0	0	0	1.88	0	------	------	------	------	------	------	------	------	------	------	------	------	------	------	------
MSTRG.10457	-	19.6	19.93	20.06	30.04	20.34	24.51	19.8633	24.9633	------	------	------	------	------	------	------	------	------	------	------	------	------	------	------
MSTRG.1046	-	2.81	5.59	3.25	6.49	5.17	1.48	3.88333	4.38	------	------	------	------	------	------	------	------	------	------	------	------	------	------	------
MSTRG.10473	-	14.03	3.85	7.53	7.1	9.06	5.78	8.47	7.31333	------	------	------	------	------	------	------	------	------	------	------	------	------	------	------
MSTRG.10474	-	1.94	2.71	1.64	1.86	1.86	2.8	2.09667	2.17333	------	------	------	------	------	------	ENOG4111EGX;ENOG410ZIMX;ENOG410XPSE	S:Function unknown;U:Intracellular trafficking, secretion, and vesicular transport	XP_012553439.1	uncharacterized protein LOC101744165 [Bombyx mori]	------	------	------	------	------
MSTRG.10475	-	1259.37	992.67	1028.97	821.18	852.35	779.25	1093.67	817.593	------	------	------	------	------	------	------	------	------	------	------	------	------	------	------
MSTRG.10488	-	4.36	6	4.38	12.62	0	0	4.91333	4.20667	------	------	------	------	------	------	------	------	------	------	------	------	------	------	------
MSTRG.10490	-	12.21	8.06	6.83	6.67	5.58	10.45	9.03333	7.56667	GO:0006313;GO:000480	BP:transposition, DNA-mediated;MF:transposase activity;	------	------	------	------	------	------	PCG75234.1	hypothetical protein B5V51_12033 [Heliothis virescens]	------	------	------	------	------
MSTRG.10494	-	2.53	1.7	2.23	1.75	1.48	1.34	2.15333	1.52333	GO:0006725;GO:0008198;GO:0008270;GO:0003676;GO:001670	BP:cellular aromatic compound metabolic process;MF:ferrous iron binding;MF:zinc ion binding;MF:nucleic acid binding;MF:oxidoreductase activity, acting on single donors with incorporation of molecular oxygen;	K23222	HARBI1	------	------	COG3384;ENOG411206Y	S:Function unknown;	RVE54870.1	hypothetical protein evm_000637 [Chilo suppressalis]	------	------	------	------	------
MSTRG.10497	-	0	1.56	5.08	0	4.99	0	2.21333	1.66333	------	------	------	------	------	------	------	------	------	------	------	------	------	------	------
MSTRG.10498	-	0	0	0.51	0	0.24	0	0.17	0.08	------	------	------	------	------	------	------	------	------	------	------	------	------	------	------
MSTRG.10499	-	2.96	2.38	3.06	2.62	2.29	2.76	2.8	2.55667	------	------	K23222	HARBI1	------	------	------	------	XP_028034310.1	putative nuclease HARBI1 [Bombyx mandarina]	------	------	------	------	------
MSTRG.105	-	133.15	113.69	118.06	77.42	74.6	80.95	121.633	77.6567	------	------	------	------	------	------	------	------	------	------	------	------	------	------	------
MSTRG.1050	-	0.81	0.49	0.22	0.43	0.43	0.62	0.506667	0.493333	------	------	------	------	------	------	------	------	------	------	------	------	------	------	------
MSTRG.10500	-	18.18	21.64	11.42	13.19	12.19	9.9	17.08	11.76	------	------	------	------	------	------	------	------	------	------	------	------	------	------	------
MSTRG.10501	-	55.8	35.74	41.93	33.94	33.65	23.06	44.49	30.2167	------	------	------	------	------	------	------	------	------	------	------	------	------	------	------
MSTRG.10505	-	11.57	9.64	7.65	10.43	9.04	8.9	9.62	9.45667	GO:0015074;GO:000367	BP:DNA integration;MF:nucleic acid binding;	------	------	------	------	ENOG410YDKT;COG2801;ENOG410YY3J;ENOG41118U1;ENOG410Y09X	S:Function unknown;L:Replication, recombination and repair;S:Function unknown;S:Function unknown;S:Function unknown	KMQ86187.1	retroelement polyprotein [Lasius niger]	sp|P0CT41|TF212_SCHPO;	Transposon Tf2-12 polyprotein OS=Schizosaccharomyces pombe;	PF17919.2;PF00078.28;PF17917.2;PF17921.2;PF00665.27	RT_RNaseH_2;RVT_1;RT_RNaseH;Integrase_H2C2;rve	RNase H-like domain found in reverse transcriptase;Reverse transcriptase;RNase H-like domain found in reverse transcriptase;Integrase zinc binding domain;Integrase core domain
MSTRG.10508	-	5.75	5.48	7.31	4.85	2.6	6.88	6.18	4.77667	------	------	------	------	------	------	------	------	------	------	------	------	------	------	------
MSTRG.10510	-	87.35	68.63	68.74	54.51	54.14	54.49	74.9067	54.38	------	------	------	------	------	------	------	------	------	------	------	------	------	------	------
MSTRG.10512	-	14.75	10.2	6.83	7.54	12.79	10.47	10.5933	10.2667	------	------	------	------	------	------	ENOG4110QTT	G:Carbohydrate transport and metabolism	AAO33922.1	unknown [Bombyx mori]	------	------	------	------	------
MSTRG.10522	-	0.67	0	0	0.26	0.55	0	0.223333	0.27	------	------	------	------	------	------	ENOG410YAF0;ENOG41119D0;ENOG410Y9BZ;ENOG410YCZR;ENOG410Y65V	S:Function unknown;	GBP22268.1	SCAN domain-containing protein 3 [Eumeta japonica]	------	------	------	------	------
MSTRG.10527	-	1.68	1.89	2.31	2.12	1.17	1.84	1.96	1.71	------	------	------	------	------	------	ENOG4111N1K	S:Function unknown	XP_028044290.1	synaptojanin-1-like [Bombyx mandarina]	------	------	------	------	------
MSTRG.10528	-	2.91	1.08	0.63	0.62	0.6	1.53	1.54	0.916667	GO:0006915;GO:000563	BP:apoptotic process;CC:nucleus;	------	------	------	------	COG4886	S:Function unknown	XP_021208841.1	uncharacterized protein LOC110386724 [Bombyx mori]	------	------	------	------	------
MSTRG.10529	-	1.08	1.63	1.61	1.53	1.71	2.03	1.44	1.75667	GO:0006915;GO:000563	BP:apoptotic process;CC:nucleus;	------	------	------	------	COG4886	S:Function unknown	XP_021208841.1	uncharacterized protein LOC110386724 [Bombyx mori]	sp|Q9CR78|MSD3_MOUSE;	Myb/SANT-like DNA-binding domain-containing protein 3 OS=Mus musculus OX=10090 GN=Msantd3 PE=1 SV=1;	PF13873.7	Myb_DNA-bind_5	Myb/SANT-like DNA-binding domain
MSTRG.10530	-	1.07	0.63	0.78	0.79	0.79	0.8	0.826667	0.793333	GO:0006351;GO:0016021;GO:0003964;GO:0046872;GO:001681	BP:transcription, DNA-templated;CC:integral component of membrane;MF:RNA-directed DNA polymerase activity;MF:metal ion binding;MF:hydrolase activity, acting on acid anhydrides;	------	------	------	------	ENOG410YWG5;ENOG410Y2DF;COG2801	S:Function unknown;K:Transcription;S:Function unknown	GBP14679.1	Probable RNA-directed DNA polymerase from transposon BS [Eumeta japonica]	sp|P04323|POL3_DROME;	Retrovirus-related Pol polyprotein from transposon 17.6 OS=Drosophila melanogaster OX=7227 GN=pol PE=4 SV=1;	PF00078.28;PF10545.10;PF17917.2	RVT_1;MADF_DNA_bdg;RT_RNaseH	Reverse transcriptase;Alcohol dehydrogenase transcription factor Myb/SANT-like;RNase H-like domain found in reverse transcriptase
MSTRG.10531	-	0.58	0.29	0.6	0.42	0.35	0.48	0.49	0.416667	GO:0006351;GO:0016021;GO:0003964;GO:0046872;GO:001681	BP:transcription, DNA-templated;CC:integral component of membrane;MF:RNA-directed DNA polymerase activity;MF:metal ion binding;MF:hydrolase activity, acting on acid anhydrides;	------	------	------	------	ENOG410YWG5;ENOG410Y2DF;COG2801	S:Function unknown;K:Transcription;L:Replication, recombination and repair	GBP14679.1	Probable RNA-directed DNA polymerase from transposon BS [Eumeta japonica]	sp|P04323|POL3_DROME;	Retrovirus-related Pol polyprotein from transposon 17.6 OS=Drosophila melanogaster OX=7227 GN=pol PE=4 SV=1;	PF00078.28;PF10545.10;PF17917.2	RVT_1;MADF_DNA_bdg;RT_RNaseH	Reverse transcriptase;Alcohol dehydrogenase transcription factor Myb/SANT-like;RNase H-like domain found in reverse transcriptase
MSTRG.10545	-	11.13	11.03	9.59	9.44	9.91	9.85	10.5833	9.73333	GO:0016021;GO:000367	CC:integral component of membrane;MF:DNA binding;	------	------	------	------	ENOG4110DDB;ENOG410Z542;ENOG4110CDI	S:Function unknown;	CAB3255825.1	unnamed protein product [Arctia plantaginis]	------	------	PF05225.17	HTH_psq	helix-turn-helix, Psq domain
MSTRG.1056	-	29.24	27.17	35.67	20.87	30.37	27.98	30.6933	26.4067	------	------	------	------	------	------	------	------	------	------	------	------	------	------	------
MSTRG.10565	-	5.98	7	5.11	6.27	4.66	4.05	6.03	4.99333	------	------	------	------	------	------	COG2801	L:Replication, recombination and repair	XP_021208755.1	LOW QUALITY PROTEIN: uncharacterized protein LOC105842701 [Bombyx mori]	------	------	------	------	------
MSTRG.10569	-	1.61	1.71	1.55	1.78	1.17	1.83	1.62333	1.59333	GO:0016021;GO:0016020;GO:0005549;GO:000498	CC:integral component of membrane;CC:membrane;MF:odorant binding;MF:olfactory receptor activity;	K22420	MEIOB	------	------	------	------	BAH66363.1	olfactory receptor [Bombyx mori]	------	------	------	------	------
MSTRG.1057	-	9.42	12.48	10.46	10.84	13.34	12.3	10.7867	12.16	GO:0016021;GO:002285	CC:integral component of membrane;MF:transmembrane transporter activity;	------	------	------	------	ENOG4110362;ENOG4111EGX;ENOG411255D;ENOG410XP1W	O:Posttranslational modification, protein turnover, chaperones;S:Function unknown;S:Function unknown;S:Function unknown	PCG72026.1	hypothetical protein B5V51_1238 [Heliothis virescens]	------	------	------	------	------
MSTRG.10584	-	56.84	56.5	47.27	43.77	27.65	29.71	53.5367	33.71	------	------	------	------	------	------	------	------	------	------	------	------	------	------	------
MSTRG.10589	-	0.85	0.5	0.47	0.3	0.62	0.98	0.606667	0.633333	GO:001602	CC:integral component of membrane;	------	------	------	------	ENOG410Y2DF;ENOG410Z3FK	K:Transcription;S:Function unknown	XP_028031853.1	uncharacterized protein LOC114244292 [Bombyx mandarina]	------	------	PF14529.7;PF03372.24;PF15960.6	Exo_endo_phos_2;Exo_endo_phos;DUF4763	Endonuclease-reverse transcriptase;Endonuclease/Exonuclease/phosphatase family;Domain of unknown function
MSTRG.1059	-	2.98	0.56	3.25	1.03	1.79	1.11	2.26333	1.31	------	------	------	------	------	------	ENOG4110QTT	G:Carbohydrate transport and metabolism	------	------	------	------	------	------	------
MSTRG.10590	-	31.36	44.2	19.59	40.61	47.64	46.65	31.7167	44.9667	------	------	------	------	------	------	------	------	------	------	------	------	------	------	------
MSTRG.10591	-	15.43	1.52	7.03	10.47	9.82	13.49	7.99333	11.26	------	------	------	------	------	------	------	------	------	------	------	------	------	------	------
MSTRG.10605	-	14.18	14.8	13.81	15.41	16.26	14.62	14.2633	15.43	GO:000007	BP:DNA damage checkpoint;	------	------	------	------	ENOG410ZTJ7	S:Function unknown	XP_012543822.1	uncharacterized protein LOC101739253 [Bombyx mori]	------	------	------	------	------
MSTRG.10608	-	11.12	7.8	7.36	6.12	4.61	5.66	8.76	5.46333	------	------	------	------	------	------	ENOG4111J49;ENOG410Y3Y3;ENOG410XVRE	O:Posttranslational modification, protein turnover, chaperones;S:Function unknown;S:Function unknown	------	------	------	------	------	------	------
MSTRG.10615	-	1.28	1.42	1.51	1.52	0.85	1.19	1.40333	1.18667	------	------	------	------	------	------	------	------	------	------	------	------	------	------	------
MSTRG.10619	-	13.59	33.64	27.82	11.18	9.8	3.99	25.0167	8.32333	------	------	------	------	------	------	ENOG4110QTT	G:Carbohydrate transport and metabolism	------	------	------	------	------	------	------
MSTRG.10629	-	6.02	5.49	5.57	5.37	3.9	4.49	5.69333	4.58667	GO:001602	CC:integral component of membrane;	------	------	------	------	------	------	XP_004932375.2	uncharacterized protein LOC101740300 [Bombyx mori]	------	------	------	------	------
MSTRG.10630	-	5.24	5.31	4.66	4.08	4.23	3.89	5.07	4.06667	GO:0015074;GO:0008270;GO:000367	BP:DNA integration;MF:zinc ion binding;MF:nucleic acid binding;	------	------	------	------	COG2801;ENOG410ZYAK	L:Replication, recombination and repair;S:Function unknown	KAA0718486.1	Retrovirus-related Pol polyprotein from transposon opus [Triplophysa tibetana]	sp|P04323|POL3_DROME;	Retrovirus-related Pol polyprotein from transposon 17.6 OS=Drosophila melanogaster OX=7227 GN=pol PE=4 SV=1;	PF17919.2;PF17917.2;PF00078.28;PF17921.2;PF00665.27;PF13650.7;PF13975.7	RT_RNaseH_2;RT_RNaseH;RVT_1;Integrase_H2C2;rve;Asp_protease_2;gag-asp_proteas	RNase H-like domain found in reverse transcriptase;RNase H-like domain found in reverse transcriptase;Reverse transcriptase;Integrase zinc binding domain;Integrase core domain;Aspartyl protease;gag-polyprotein putative aspartyl protease
MSTRG.10633	-	11.05	8.57	9	7.91	7.5	7.5	9.54	7.63667	------	------	------	------	------	------	------	------	------	------	------	------	------	------	------
MSTRG.10643	-	1.75	0.83	3.4	2.7	3.06	3.8	1.99333	3.18667	------	------	------	------	------	------	COG1282;ENOG4111S1N	C:Energy production and conversion;S:Function unknown	------	------	------	------	------	------	------
MSTRG.10644	-	3.9	4.7	3.53	3.63	3.05	2.2	4.04333	2.96	------	------	------	------	------	------	------	------	------	------	------	------	------	------	------
MSTRG.10659	-	3.9	5.64	7.18	2.21	1.61	2.78	5.57333	2.2	GO:0016020;GO:0005549;GO:000498	CC:membrane;MF:odorant binding;MF:olfactory receptor activity;	------	------	------	------	------	------	BAH66363.1	olfactory receptor [Bombyx mori]	------	------	------	------	------
MSTRG.1066	-	10.59	6.8	15.06	6.6	7.78	2.97	10.8167	5.78333	GO:0006310;GO:0006281;GO:0000723;GO:0016020;GO:0005549;GO:0004984;GO:0003678;GO:000552	BP:DNA recombination;BP:DNA repair;BP:telomere maintenance;CC:membrane;MF:odorant binding;MF:olfactory receptor activity;MF:DNA helicase activity;MF:ATP binding;	------	------	------	------	------	------	BAH66363.1	olfactory receptor [Bombyx mori]	------	------	------	------	------
MSTRG.1067	-	4.39	3.53	3.9	2.69	2.72	2.39	3.94	2.6	GO:0016021;GO:0003964;GO:000451	CC:integral component of membrane;MF:RNA-directed DNA polymerase activity;MF:endonuclease activity;	------	------	------	------	ENOG4110QTT	G:Carbohydrate transport and metabolism	AAQ57129.1	endonuclease and reverse transcriptase-like protein [Bombyx mori]	------	------	------	------	------
MSTRG.10673	-	10.8	9.24	12.2	6.61	7.58	6.43	10.7467	6.87333	------	------	------	------	------	------	------	------	------	------	------	------	------	------	------
MSTRG.10675	-	0	0	0	0	0	0	0	0	------	------	------	------	------	------	------	------	------	------	------	------	------	------	------
MSTRG.1068	-	2.46	1.7	1.36	1.23	0.97	1.31	1.84	1.17	------	------	------	------	------	------	------	------	------	------	------	------	------	------	------
MSTRG.10682	-	22.41	20.03	19.64	23.76	23.54	24.54	20.6933	23.9467	------	------	------	------	------	------	------	------	XP_004928704.1	uncharacterized protein LOC101739462 [Bombyx mori]	------	------	------	------	------
MSTRG.10685	-	15.87	9.42	11.28	7.13	7.27	6.83	12.19	7.07667	------	------	------	------	------	------	------	------	------	------	------	------	------	------	------
MSTRG.1069	-	2.05	1.81	1.84	1.78	1.38	1.6	1.9	1.58667	GO:0006310;GO:0000723;GO:0006281;GO:0016021;GO:0003678;GO:000552	BP:DNA recombination;BP:telomere maintenance;BP:DNA repair;CC:integral component of membrane;MF:DNA helicase activity;MF:ATP binding;	K22420	MEIOB	------	------	ENOG4111J49;ENOG4110QTT;ENOG410Y3Y3;ENOG410XVRE;ENOG410XQM8	O:Posttranslational modification, protein turnover, chaperones;G:Carbohydrate transport and metabolism;S:Function unknown;S:Function unknown;S:Function unknown	BAH66325.1	olfactory receptor [Bombyx mori]	------	------	------	------	------
MSTRG.1070	-	1.67	1.55	1.14	2.09	1.37	1.41	1.45333	1.62333	------	------	------	------	------	------	------	------	------	------	------	------	------	------	------
MSTRG.10704	-	52.84	48.34	44.12	47.43	43.26	44.63	48.4333	45.1067	GO:0004523;GO:000367	MF:RNA-DNA hybrid ribonuclease activity;MF:nucleic acid binding;	------	------	------	------	ENOG4110QH4	S:Function unknown	XP_028029555.1	uncharacterized protein LOC114242562 [Bombyx mandarina]	------	------	------	------	------
MSTRG.10709	-	1.22	4.56	4.86	1.22	0.67	2.42	3.54667	1.43667	------	------	------	------	------	------	------	------	------	------	------	------	------	------	------
MSTRG.10711	-	0.59	0.81	0.21	0.58	0.44	1.74	0.536667	0.92	------	------	------	------	------	------	------	------	------	------	------	------	------	------	------
MSTRG.10712	-	6.69	8.71	10.41	13.69	10.62	10.1	8.60333	11.47	------	------	------	------	------	------	COG4886;ENOG4110RAV	S:Function unknown;	XP_028040635.1	uncharacterized protein LOC114250809 [Bombyx mandarina]	------	------	------	------	------
MSTRG.10718	-	35.73	58.36	61.46	63.83	48.67	23.29	51.85	45.2633	------	------	------	------	------	------	------	------	XP_021203287.1	uncharacterized protein LOC110385090 [Bombyx mori]	------	------	------	------	------
MSTRG.1072	-	0	0.97	0.09	1	0.21	0	0.353333	0.403333	GO:0016021;GO:0003964;GO:000451	CC:integral component of membrane;MF:RNA-directed DNA polymerase activity;MF:endonuclease activity;	K22420	MEIOB	------	------	------	------	AAQ57129.1	endonuclease and reverse transcriptase-like protein [Bombyx mori]	------	------	------	------	------
MSTRG.10724	-	2.92	2.78	2.36	2.5	2.63	2.79	2.68667	2.64	------	------	K23222	HARBI1	------	------	------	------	XP_028034310.1	putative nuclease HARBI1 [Bombyx mandarina]	------	------	------	------	------
MSTRG.1073	-	0	0	0	0	0	0	0	0	------	------	------	------	------	------	ENOG410YPYR	S:Function unknown	------	------	------	------	------	------	------
MSTRG.10763	-	2.4	0.85	1.54	2.5	0.94	2.78	1.59667	2.07333	GO:0000723;GO:0006281;GO:0030870;GO:0003676;GO:0004523;GO:0016887;GO:004687	BP:telomere maintenance;BP:DNA repair;CC:Mre11 complex;MF:nucleic acid binding;MF:RNA-DNA hybrid ribonuclease activity;MF:ATPase activity;MF:metal ion binding;	------	------	------	------	------	------	XP_013178986.1	PREDICTED: uncharacterized protein LOC106126064 [Papilio xuthus]	------	------	------	------	------
MSTRG.10769	-	17.07	14.8	14.57	14.62	13.48	14.9	15.48	14.3333	GO:0043087;GO:000716	BP:regulation of GTPase activity;BP:signal transduction;	------	------	------	------	ENOG410YGAZ;ENOG410XRXX	J:Translation, ribosomal structure and biogenesis;S:Function unknown	XP_021205146.1	receptor-mediated endocytosis protein 6 homolog [Bombyx mori]	sp|A5D794|GAPD1_BOVIN;	GTPase-activating protein and VPS9 domain-containing protein 1 OS=Bos taurus OX=9913 GN=GAPVD1 PE=2 SV=1;	PF02204.19	VPS9	Vacuolar sorting protein 9
MSTRG.10771	-	7.11	5.71	5.33	4.59	4.71	4.23	6.05	4.51	GO:0003964;GO:0004523;GO:000367	MF:RNA-directed DNA polymerase activity;MF:RNA-DNA hybrid ribonuclease activity;MF:nucleic acid binding;	------	------	------	------	ENOG410ZT5T;ENOG4111I63;ENOG410Y65V;ENOG41119F7;ENOG410Z09Q;ENOG41112V0	S:Function unknown;	RVE41320.1	hypothetical protein evm_014034 [Chilo suppressalis]	sp|P21328|RTJK_DROME;	RNA-directed DNA polymerase from mobile element jockey OS=Drosophila melanogaster OX=7227 GN=pol PE=1 SV=1;	PF14529.7;PF00075.25;PF00078.28;PF03372.24	Exo_endo_phos_2;RNase_H;RVT_1;Exo_endo_phos	Endonuclease-reverse transcriptase;RNase H;Reverse transcriptase;Endonuclease/Exonuclease/phosphatase family
MSTRG.10772	-	0.25	0.26	0.19	0.21	0.99	0.39	0.233333	0.53	------	------	------	------	------	------	------	------	------	------	------	------	------	------	------
MSTRG.10783	-	4.54	16.11	13.31	7.14	10.87	5.09	11.32	7.7	GO:0016021;GO:0005576;GO:0008083;GO:0016887;GO:0003677;GO:000552	CC:integral component of membrane;CC:extracellular region;MF:growth factor activity;MF:ATPase activity;MF:DNA binding;MF:ATP binding;	K14169	CTU2, NCS2	map04122	Sulfur relay system	------	------	XP_026333619.1	uncharacterized protein LOC113240504 [Hyposmocoma kahamanoa]	------	------	PF13551.7;PF13384.7	HTH_29;HTH_23	Winged helix-turn helix;Homeodomain-like domain
MSTRG.10786	-	0	0	0	6.23	0	0	0	2.07667	GO:0016021;GO:000493	CC:integral component of membrane;MF:G-protein coupled receptor activity;	K04148;K22791	DRD1N;TyrR	map04080	Neuroactive ligand-receptor interaction	ENOG410XRW9	U:Intracellular trafficking, secretion, and vesicular transport	XP_004928654.1	octopamine receptor 2 isoform X1 [Bombyx mori]	sp|Q25321|OAR1_LOCMI;	Tyramine receptor 1 OS=Locusta migratoria OX=7004 GN=GCR1 PE=1 SV=1;	PF00001.22	7tm_1	7 transmembrane receptor
MSTRG.1079	-	57.2	45.23	48.21	67.74	63.53	66.7	50.2133	65.99	GO:0016021;GO:0005615;GO:000486	CC:integral component of membrane;CC:extracellular space;MF:serine-type endopeptidase inhibitor activity;	------	------	------	------	ENOG41102GD	S:Function unknown	XP_012551849.1	U-actitoxin-Avd3l-like isoform X1 [Bombyx mori]	sp|P15989|CO6A3_CHICK;	Collagen alpha-;	PF00014.24	Kunitz_BPTI	Kunitz/Bovine pancreatic trypsin inhibitor domain
MSTRG.1080	-	375.79	352.55	339.98	249.37	265.03	270.8	356.107	261.733	------	------	------	------	------	------	ENOG410ZJ3Y;ENOG410XYAB	S:Function unknown;	XP_004933296.1	translation machinery-associated protein 7 homolog [Bombyx mori]	sp|Q05AK9|TMA7_DANRE;	Translation machinery-associated protein 7 OS=Danio rerio OX=7955 GN=tma7 PE=3 SV=1;	PF09072.11	TMA7	Translation machinery associated TMA7
MSTRG.1081	-	0	0	0	15.07	6.41	0	0	7.16	------	------	------	------	------	------	------	------	------	------	------	------	------	------	------
MSTRG.10817	-	7.02	4.33	4.09	4.29	3.58	2.45	5.14667	3.44	------	------	------	------	------	------	------	------	------	------	------	------	------	------	------
MSTRG.10824	-	23.78	21.38	20.94	26.25	25.95	25.39	22.0333	25.8633	------	------	------	------	------	------	ENOG410XV2C	S:Function unknown	XP_004928646.1	uncharacterized protein C1orf131 homolog [Bombyx mori]	------	------	PF15375.7	DUF4602	Domain of unknown function
MSTRG.10843	-	0.8	1.6	2.6	2.21	2.11	1.38	1.66667	1.9	------	------	------	------	------	------	------	------	XP_004932375.2	uncharacterized protein LOC101740300 [Bombyx mori]	------	------	------	------	------
MSTRG.10849	-	4.57	2.69	5.8	3.25	3.42	4.47	4.35333	3.71333	------	------	------	------	------	------	------	------	------	------	------	------	------	------	------
MSTRG.10858	-	6.7	6.59	5.58	4.73	4.48	4.24	6.29	4.48333	------	------	------	------	------	------	------	------	BAX35245.1	outer kinetochore Dsn1 [Bombyx mori]	------	------	------	------	------
MSTRG.10869	-	4.7	3.17	4.04	3.09	1.46	2.87	3.97	2.47333	GO:0005576;GO:000806	CC:extracellular region;MF:chitin binding;	------	------	------	------	ENOG410ZPH9;ENOG410XQ49	S:Function unknown;	XP_004928626.1	branchpoint-bridging protein isoform X1 [Bombyx mori]	------	------	PF01607.25	CBM_14	Chitin binding Peritrophin-A domain
MSTRG.1088	-	1.28	1.02	1.54	0.66	1.2	1.12	1.28	0.993333	------	------	------	------	------	------	------	------	XP_006821756.1	PREDICTED: uncharacterized protein LOC102803864 [Saccoglossus kowalevskii]	------	------	------	------	------
MSTRG.10881	-	4.33	5.92	6.03	5.7	4.57	8.61	5.42667	6.29333	GO:0016021;GO:0003964;GO:000451	CC:integral component of membrane;MF:RNA-directed DNA polymerase activity;MF:endonuclease activity;	------	------	------	------	------	------	ADF18553.1	endonuclease-reverse transcriptase [Bombyx mori]	------	------	------	------	------
MSTRG.10882	-	0	0	0	1.5	2.38	0	0	1.29333	GO:0016021;GO:0003964;GO:000451	CC:integral component of membrane;MF:RNA-directed DNA polymerase activity;MF:endonuclease activity;	------	------	------	------	------	------	AAQ57129.1	endonuclease and reverse transcriptase-like protein [Bombyx mori]	------	------	------	------	------
MSTRG.10883	-	0.91	1.92	0.73	1.37	2.81	5.36	1.18667	3.18	------	------	------	------	------	------	------	------	------	------	------	------	------	------	------
MSTRG.10884	-	38.85	65.26	49.5	39.89	54.15	25.01	51.2033	39.6833	------	------	------	------	------	------	------	------	------	------	------	------	------	------	------
MSTRG.10885	-	23.72	19.5	17.47	9.42	14.3	22.71	20.23	15.4767	------	------	------	------	------	------	------	------	------	------	------	------	------	------	------
MSTRG.10886	-	22.1	20.28	22.05	23.94	21.27	21.1	21.4767	22.1033	GO:0016021;GO:0003964;GO:0004523;GO:000367	CC:integral component of membrane;MF:RNA-directed DNA polymerase activity;MF:RNA-DNA hybrid ribonuclease activity;MF:nucleic acid binding;	K14289	XPO5	map03013	RNA transport	ENOG410ZT5T;ENOG4111I63;ENOG41119F7;ENOG410Y65V;ENOG41112V0;ENOG410ZQCU	S:Function unknown;	RVE41320.1	hypothetical protein evm_014034 [Chilo suppressalis]	sp|Q9NBX4|RTXE_DROME;	Probable RNA-directed DNA polymerase from transposon X-element OS=Drosophila melanogaster OX=7227 GN=X-element\ORF2 PE=3 SV=1;	PF14529.7;PF00078.28;PF03372.24	Exo_endo_phos_2;RVT_1;Exo_endo_phos	Endonuclease-reverse transcriptase;Reverse transcriptase;Endonuclease/Exonuclease/phosphatase family
MSTRG.1089	-	1.5	1.6	1.23	1.74	0.59	0.57	1.44333	0.966667	------	------	------	------	------	------	------	------	------	------	------	------	------	------	------
MSTRG.10892	-	1.05	2.87	1.67	1.54	0.79	5.16	1.86333	2.49667	------	------	------	------	------	------	------	------	------	------	------	------	------	------	------
MSTRG.10894	-	1.62	6.63	0	0	0	0	2.75	0	------	------	------	------	------	------	------	------	------	------	------	------	------	------	------
MSTRG.10896	-	255.45	227.48	244.99	190.74	176.31	164.11	242.64	177.053	GO:0005753;GO:001602	CC:mitochondrial proton-transporting ATP synthase complex;CC:integral component of membrane;	K18194	USMG5, DAPIT	------	------	ENOG410XXHD	U:Intracellular trafficking, secretion, and vesicular transport	XP_026727828.1	uncharacterized protein LOC113493965 [Trichoplusia ni]	------	------	PF14960.7	ATP_synth_reg	ATP synthase regulation
MSTRG.1090	-	2.17	2.03	1.08	0.97	0.66	1.36	1.76	0.996667	------	------	------	------	------	------	------	------	------	------	------	------	------	------	------
MSTRG.1091	-	15.66	13.73	4	10.45	9.72	9.91	11.13	10.0267	GO:0003723;GO:0003755;GO:000367	MF:RNA binding;MF:peptidyl-prolyl cis-trans isomerase activity;MF:DNA binding;	------	------	------	------	------	------	XP_021203801.1	uncharacterized protein LOC110385226 isoform X1 [Bombyx mori]	------	------	------	------	------
MSTRG.10911	-	15.79	17.13	16.87	15.33	17.36	17.64	16.5967	16.7767	GO:000367	MF:DNA binding;	------	------	------	------	ENOG410Z5KY;ENOG4110R1I;ENOG410ZNIF;ENOG4111RI3;COG4642	S:Function unknown;	PCG70775.1	hypothetical protein B5V51_2602 [Heliothis virescens]	------	------	------	------	------
MSTRG.1092	-	2.05	0.9	1.43	1.22	1.29	1.3	1.46	1.27	GO:0003723;GO:0003755;GO:000367	MF:RNA binding;MF:peptidyl-prolyl cis-trans isomerase activity;MF:DNA binding;	------	------	------	------	ENOG4111NZM	S:Function unknown	XP_021203801.1	uncharacterized protein LOC110385226 isoform X1 [Bombyx mori]	------	------	------	------	------
MSTRG.10934	-	24.05	13.93	13.59	9.9	0	9.55	17.19	6.48333	------	------	------	------	------	------	------	------	------	------	------	------	------	------	------
MSTRG.10935	-	0	0	0	0	0	0.18	0	0.06	------	------	K23222	HARBI1	------	------	------	------	XP_028034310.1	putative nuclease HARBI1 [Bombyx mandarina]	------	------	------	------	------
MSTRG.10943	-	24.02	20.55	21.42	18.17	19.18	16.14	21.9967	17.83	GO:0005634;GO:0008270;GO:000367	CC:nucleus;MF:zinc ion binding;MF:nucleic acid binding;	------	------	------	------	COG5048;ENOG41106JS	L:Replication, recombination and repair;	XP_004928601.1	zinc finger protein OZF isoform X1 [Bombyx mori]	sp|Q9VH70|TOPI_DROME;	Testis-specific zinc finger protein topi OS=Drosophila melanogaster OX=7227 GN=topi PE=1 SV=1;	PF00096.27;PF13894.7;PF13465.7;PF07776.16	zf-C2H2;zf-C2H2_4;zf-H2C2_2;zf-AD	Zinc finger, C2H2 type;C2H2-type zinc finger;Zinc-finger double domain;Zinc-finger associated domain
MSTRG.10954	-	2.62	0.52	1.78	3.34	2.66	1.96	1.64	2.65333	------	------	------	------	------	------	------	------	XP_028030009.1	uncharacterized protein LOC114242903, partial [Bombyx mandarina]	------	------	------	------	------
MSTRG.10963	-	796.66	799.76	818.61	715.32	700.68	689.69	805.01	701.897	------	------	------	------	------	------	ENOG4111CDX	S:Function unknown	XP_004928588.1	uncharacterized protein LOC101735334 [Bombyx mori]	------	------	------	------	------
MSTRG.10968	-	5.16	4.88	4.59	5.88	4.52	4.25	4.87667	4.88333	GO:0003964;GO:0004523;GO:000367	MF:RNA-directed DNA polymerase activity;MF:RNA-DNA hybrid ribonuclease activity;MF:nucleic acid binding;	------	------	------	------	ENOG4111I63;ENOG410Z09Q;ENOG410ZT5T;ENOG410ZEFV;ENOG410Y65V;ENOG410ZPM0	S:Function unknown;	XP_026328628.1	uncharacterized protein LOC113236683 [Hyposmocoma kahamanoa]	------	------	PF14529.7;PF03372.24	Exo_endo_phos_2;Exo_endo_phos	Endonuclease-reverse transcriptase;Endonuclease/Exonuclease/phosphatase family
MSTRG.10970	-	26.17	22.26	20.79	19.11	15.52	20.88	23.0733	18.5033	------	------	------	------	------	------	ENOG410Y0UX	S:Function unknown	XP_004928583.1	uncharacterized protein LOC101746576 isoform X1 [Bombyx mori]	------	------	------	------	------
MSTRG.10972	-	5.42	6.2	4.28	8.36	7.57	7.68	5.3	7.87	GO:0006284;GO:000872	BP:base-excision repair;MF:DNA-3-methyladenine glycosylase activity;	K01246	tag	map03410	Base excision repair	COG2818	L:Replication, recombination and repair	NP_001040489.1	DNA-3-methyladenine glycosylase I [Bombyx mori]	sp|P05100|3MG1_ECOLI;	DNA-3-methyladenine glycosylase 1 OS=Escherichia coli;	PF03352.14	Adenine_glyco	Methyladenine glycosylase
MSTRG.10973	-	17.82	15.35	15.98	15.97	16	14.27	16.3833	15.4133	------	------	------	------	------	------	------	------	------	------	------	------	------	------	------
MSTRG.10976	-	0.46	0.33	0.61	0.17	0.2	0.68	0.466667	0.35	------	------	K17834	MB21D1	map04623;map05131;map05163;map05168;map05170	Cytosolic DNA-sensing pathway;Shigellosis;Human cytomegalovirus infection;Herpes simplex virus 1 infection;Human immunodeficiency virus 1 infection	ENOG410Y504;ENOG410XNUK;ENOG410Y31X;COG4886	S:Function unknown;	XP_028035834.1	uncharacterized protein LOC114247162 [Bombyx mandarina]	------	------	PF03281.15	Mab-21	Mab-21 protein
MSTRG.10978	-	3.01	4.61	3.93	2.15	2.61	2.84	3.85	2.53333	------	------	------	------	------	------	------	------	------	------	------	------	------	------	------
MSTRG.10979	-	6.06	2.74	3.66	1.33	1.75	2.52	4.15333	1.86667	------	------	------	------	------	------	------	------	------	------	------	------	------	------	------
MSTRG.1098	-	7.67	5.85	6.34	4.4	3.91	4.3	6.62	4.20333	------	------	------	------	------	------	ENOG410Y65V;ENOG410Y42B;ENOG410YUPY;ENOG410Z0C2	S:Function unknown;	PCG65177.1	hypothetical protein B5V51_9559 [Heliothis virescens]	------	------	------	------	------
MSTRG.10980	-	11.92	10.75	10.31	7.38	6.36	6.74	10.9933	6.82667	GO:0046872;GO:001649	MF:metal ion binding;MF:oxidoreductase activity;	------	------	------	------	COG3491	S:Function unknown	XP_028035785.1	UPF0676 protein C1494.01 [Bombyx mandarina]	sp|Q7LL04|YQK1_SCHPO;	UPF0676 protein C1494.01 OS=Schizosaccharomyces pombe;	PF03171.21;PF14226.7	2OG-FeII_Oxy;DIOX_N	2OG-F;non-haem dioxygenase in morphine synthesis N-terminal
MSTRG.10988	-	8.51	9.57	7.39	10.95	8.65	9.14	8.49	9.58	GO:0009072;GO:0005737;GO:0004364;GO:0016853;GO:0003824;GO:001674	BP:aromatic amino acid family metabolic process;CC:cytoplasm;MF:glutathione transferase activity;MF:isomerase activity;MF:catalytic activity;MF:transferase activity;	K01800	maiA, GSTZ1	map00350	Tyrosine metabolism	COG0625	L:Replication, recombination and repair	NP_001040453.1	glutathione S-transferae zeta 2 [Bombyx mori]	sp|Q9VHD3|MAAI1_DROME;	Probable maleylacetoacetate isomerase 1 OS=Drosophila melanogaster OX=7227 GN=GstZ1 PE=1 SV=1;	PF13417.7;PF02798.21;PF13409.7;PF14497.7;PF13410.7;PF00043.26;PF00462.25	GST_N_3;GST_N;GST_N_2;GST_C_3;GST_C_2;GST_C;Glutaredoxin	Glutathione S-transferase, N-terminal domain;Glutathione S-transferase, N-terminal domain;Glutathione S-transferase, N-terminal domain;Glutathione S-transferase, C-terminal domain;Glutathione S-transferase, C-terminal domain;Glutathione S-transferase, C-terminal domain;Glutaredoxin
MSTRG.10989	-	61.21	47.74	26.47	36.64	43.15	28.77	45.14	36.1867	------	------	------	------	------	------	------	------	------	------	------	------	------	------	------
MSTRG.10997	-	25.54	19.1	33.36	15.71	27.07	13.72	26	18.8333	------	------	------	------	------	------	ENOG4110QTT	G:Carbohydrate transport and metabolism	------	------	------	------	------	------	------
MSTRG.1100	-	13.9	9.96	10.73	9.06	8.79	9.54	11.53	9.13	------	------	------	------	------	------	------	------	------	------	------	------	------	------	------
MSTRG.11000	-	0	0	0	0	0	0	0	0	------	------	------	------	------	------	------	------	------	------	------	------	------	------	------
MSTRG.11001	-	0	0	0.83	2.64	3.45	5.48	0.276667	3.85667	GO:0003964;GO:000451	MF:RNA-directed DNA polymerase activity;MF:endonuclease activity;	------	------	------	------	ENOG4111AKQ;ENOG410ZN99;COG2801	S:Function unknown;L:Replication, recombination and repair	AFY12622.1	reverse transcriptase, partial [Bombyx mori]	sp|Q9NBX4|RTXE_DROME;	Probable RNA-directed DNA polymerase from transposon X-element OS=Drosophila melanogaster OX=7227 GN=X-element\ORF2 PE=3 SV=1;	------	------	------
MSTRG.11002	-	4.71	4.09	3.71	3.49	2.74	3.45	4.17	3.22667	------	------	------	------	------	------	COG2453	T:Signal transduction mechanisms	------	------	------	------	------	------	------
MSTRG.11003	-	6.77	5.78	5.73	5.59	4.74	4.85	6.09333	5.06	GO:0016021;GO:000814	CC:integral component of membrane;MF:sulfotransferase activity;	------	------	------	------	ENOG4110V0B	S:Function unknown	XP_028035852.1	carbohydrate sulfotransferase 4-like isoform X1 [Bombyx mandarina]	sp|Q9R1I1|CHST4_MOUSE;	Carbohydrate sulfotransferase 4 OS=Mus musculus OX=10090 GN=Chst4 PE=2 SV=1;	PF00685.28;PF13469.7	Sulfotransfer_1;Sulfotransfer_3	Sulfotransferase domain;Sulfotransferase family
MSTRG.11021	-	2.96	3.69	1.97	2.64	2.84	2.77	2.87333	2.75	------	------	------	------	------	------	ENOG410ZMSE;ENOG410XT4M;ENOG4111M24;ENOG4112CQU	S:Function unknown;J:Translation, ribosomal structure and biogenesis;S:Function unknown	PCG74884.1	hypothetical protein B5V51_12609 [Heliothis virescens]	------	------	------	------	------
MSTRG.11027	-	0.56	1.16	0.86	1.01	1.46	1.24	0.86	1.23667	GO:0003964;GO:000451	MF:RNA-directed DNA polymerase activity;MF:endonuclease activity;	------	------	------	------	ENOG410ZN99;ENOG410ZQT9;ENOG410YIVI;ENOG410Y65V;ENOG410YMVH	S:Function unknown;	AAA17752.1	reverse transcriptase [Bombyx mori]	sp|Q9NBX4|RTXE_DROME;	Probable RNA-directed DNA polymerase from transposon X-element OS=Drosophila melanogaster OX=7227 GN=X-element\ORF2 PE=3 SV=1;	PF00078.28	RVT_1	Reverse transcriptase
MSTRG.11029	-	54.4	54.37	55.2	55.61	52.8	51.84	54.6567	53.4167	GO:001627	MF:protein-arginine N-methyltransferase activity;	K02516	PRMT5, HSL7	map03013	RNA transport	ENOG410XNZM	S:Function unknown	XP_004928553.1	protein arginine N-methyltransferase 5 isoform X3 [Bombyx mori]	sp|O14744|ANM5_HUMAN;	Protein arginine N-methyltransferase 5 OS=Homo sapiens OX=9606 GN=PRMT5 PE=1 SV=4;	PF05185.17;PF17285.3;PF17286.3	PRMT5;PRMT5_TIM;PRMT5_C	PRMT5 arginine-N-methyltransferase;PRMT5 TIM barrel domain;PRMT5 oligomerisation domain
MSTRG.11030	-	50.57	46.93	40.26	55.68	52.32	54.6	45.92	54.2	GO:000367	MF:nucleic acid binding;	------	------	------	------	COG5048	S:Function unknown	XP_028035838.1	zinc finger protein 679-like [Bombyx mandarina]	------	------	PF13465.7	zf-H2C2_2	Zinc-finger double domain
MSTRG.11036	-	2.97	2.34	2.53	3.8	4.58	4.31	2.61333	4.23	GO:0015074;GO:0004190;GO:0008270;GO:000367	BP:DNA integration;MF:aspartic-type endopeptidase activity;MF:zinc ion binding;MF:nucleic acid binding;	------	------	------	------	------	------	KOB73848.1	Transposon Ty3-I Gag-Pol polyprotein [Operophtera brumata]	------	------	------	------	------
MSTRG.11037	-	5.75	4.56	3.76	3.38	3.76	2.54	4.69	3.22667	GO:0015074;GO:0004190;GO:0008270;GO:000367	BP:DNA integration;MF:aspartic-type endopeptidase activity;MF:zinc ion binding;MF:nucleic acid binding;	------	------	------	------	------	------	KOB73848.1	Transposon Ty3-I Gag-Pol polyprotein [Operophtera brumata]	------	------	------	------	------
MSTRG.11044	-	11.39	8.14	8.07	2.08	5.77	6.57	9.2	4.80667	------	------	------	------	------	------	------	------	XP_028033438.1	piggyBac transposable element-derived protein 4-like [Bombyx mandarina]	------	------	------	------	------
MSTRG.11052	-	1.67	0	0.67	1.27	1.94	2.47	0.78	1.89333	------	------	------	------	------	------	------	------	------	------	------	------	------	------	------
MSTRG.11064	-	7.48	2.52	3.6	2.47	2.5	2.09	4.53333	2.35333	------	------	------	------	------	------	------	------	------	------	------	------	------	------	------
MSTRG.11065	-	5.05	1.46	3.94	3.98	5.13	3.61	3.48333	4.24	GO:0006725;GO:0008198;GO:0008270;GO:0003676;GO:001670	BP:cellular aromatic compound metabolic process;MF:ferrous iron binding;MF:zinc ion binding;MF:nucleic acid binding;MF:oxidoreductase activity, acting on single donors with incorporation of molecular oxygen;	K23222	HARBI1	------	------	COG3384	S:Function unknown	AYE56498.1	4,5-DOPA extradiol dioxygenase [Bombyx mori]	------	------	------	------	------
MSTRG.11077	-	1.79	1	1.13	0.49	0.45	0	1.30667	0.313333	GO:0003964;GO:000451	MF:RNA-directed DNA polymerase activity;MF:endonuclease activity;	------	------	------	------	ENOG410YTM4;ENOG411291K;COG2801;ENOG410ZN99;ENOG410ZE3M;ENOG410ZPH6	S:Function unknown;L:Replication, recombination and repair;S:Function unknown;S:Function unknown;S:Function unknown	AAA17752.1	reverse transcriptase [Bombyx mori]	sp|Q95SX7|RTBS_DROME;	Probable RNA-directed DNA polymerase from transposon BS OS=Drosophila melanogaster OX=7227 GN=RTase PE=2 SV=1;	PF14529.7	Exo_endo_phos_2	Endonuclease-reverse transcriptase
MSTRG.11079	-	1.53	1.16	1.96	2.14	1.89	1.71	1.55	1.91333	GO:0007165;GO:0016021;GO:0005886;GO:0005549;GO:000498	BP:signal transduction;CC:integral component of membrane;CC:plasma membrane;MF:odorant binding;MF:olfactory receptor activity;	K22984	OR	------	------	ENOG410YWQ8;ENOG4110R5U;ENOG410YNVX	S:Function unknown;	XP_012547825.1	odorant receptor 4 isoform X1 [Bombyx mori]	sp|Q16EI9|OR4_AEDAE;	Odorant receptor 4 OS=Aedes aegypti OX=7159 GN=GPROR4 PE=2 SV=1;	PF02949.21	7tm_6	7tm Odorant receptor
MSTRG.11082	-	0.19	0.41	0.79	1.04	1.2	0.29	0.463333	0.843333	------	------	------	------	------	------	------	------	------	------	------	------	------	------	------
MSTRG.11083	-	60.55	61.76	62.56	80.08	78.47	80.95	61.6233	79.8333	GO:0008270;GO:000367	MF:zinc ion binding;MF:nucleic acid binding;	K14816	REI1	------	------	ENOG410XPH0	S:Function unknown	XP_012547732.1	uncharacterized protein LOC100862770 isoform X1 [Bombyx mori]	sp|Q969S3|ZN622_HUMAN;	Zinc finger protein 622 OS=Homo sapiens OX=9606 GN=ZNF622 PE=1 SV=1;	PF12756.8;PF12171.9;PF12874.8	zf-C2H2_2;zf-C2H2_jaz;zf-met	C2H2 type zinc-finger;Zinc-finger double-stranded RNA-binding;Zinc-finger of C2H2 type
MSTRG.11084	-	11.78	7.6	9.01	8.43	5.76	8.5	9.46333	7.56333	------	------	------	------	------	------	------	------	------	------	------	------	------	------	------
MSTRG.11087	-	7.66	9.25	7.33	10.96	8.68	11.62	8.08	10.42	GO:0000723;GO:0006281;GO:0030870;GO:0003676;GO:0004523;GO:0016887;GO:0003964;GO:004687	BP:telomere maintenance;BP:DNA repair;CC:Mre11 complex;MF:nucleic acid binding;MF:RNA-DNA hybrid ribonuclease activity;MF:ATPase activity;MF:RNA-directed DNA polymerase activity;MF:metal ion binding;	------	------	------	------	ENOG4111I63;ENOG41119F7;ENOG410Y65V;ENOG410XQYK	S:Function unknown;	XP_014366481.1	PREDICTED: RNA-directed DNA polymerase from mobile element jockey-like isoform X2 [Papilio machaon]	sp|P21328|RTJK_DROME;	RNA-directed DNA polymerase from mobile element jockey OS=Drosophila melanogaster OX=7227 GN=pol PE=1 SV=1;	PF00078.28;PF00075.25;PF14529.7;PF03372.24	RVT_1;RNase_H;Exo_endo_phos_2;Exo_endo_phos	Reverse transcriptase;RNase H;Endonuclease-reverse transcriptase;Endonuclease/Exonuclease/phosphatase family
MSTRG.11089	-	35.35	38.93	38	36.3	32.13	39.83	37.4267	36.0867	GO:0046872;GO:000367	MF:metal ion binding;MF:nucleic acid binding;	------	------	------	------	ENOG410Z4ZI	K:Transcription	XP_004928530.1	zinc finger CCCH-type with G patch domain-containing protein isoform X1 [Bombyx mori]	sp|Q17CQ8|ZGPAT_AEDAE;	Zinc finger CCCH-type with G patch domain-containing protein OS=Aedes aegypti OX=7159 GN=AAEL004458 PE=3 SV=1;	PF01585.24	G-patch	G-patch domain
MSTRG.11090	-	230.69	217.98	223.6	152.85	153.37	154.96	224.09	153.727	GO:000561	CC:extracellular space;	------	------	------	------	COG4826	O:Posttranslational modification, protein turnover, chaperones	XP_028038758.1	serine protease inhibitor 3/4-like isoform X2 [Bombyx mandarina]	sp|Q5MGH0|SPI3_LONON;	Serine protease inhibitor 3/4;	PF00079.21	Serpin	Serpin
MSTRG.11098	-	0.5	0.34	0.29	0.48	0.62	0.78	0.376667	0.626667	------	------	------	------	------	------	------	------	------	------	------	------	------	------	------
MSTRG.1110	-	77.72	63.59	66.5	65.49	63.85	75.86	69.27	68.4	------	------	------	------	------	------	------	------	------	------	------	------	------	------	------
MSTRG.11103	-	0	0	0	0	0	0	0	0	------	------	------	------	------	------	ENOG410XT4M	S:Function unknown	------	------	------	------	------	------	------
MSTRG.11116	-	16.76	15.95	19.18	27.64	9.68	33.96	17.2967	23.76	------	------	------	------	------	------	ENOG4110QTT	G:Carbohydrate transport and metabolism	------	------	------	------	------	------	------
MSTRG.11118	-	3.82	3.48	3.4	3.02	2.89	3.05	3.56667	2.98667	GO:0016021;GO:0003964;GO:000451	CC:integral component of membrane;MF:RNA-directed DNA polymerase activity;MF:endonuclease activity;	K22420	MEIOB	------	------	------	------	AAQ57129.1	endonuclease and reverse transcriptase-like protein [Bombyx mori]	------	------	------	------	------
MSTRG.11128	-	6.28	4.09	5.19	5.92	4.47	5.15	5.18667	5.18	GO:001602	CC:integral component of membrane;	------	------	------	------	ENOG4111BZR	S:Function unknown	XP_021205282.1	uncharacterized protein LOC105842003 isoform X2 [Bombyx mori]	------	------	------	------	------
MSTRG.11130	-	0.53	0.57	0.45	0.59	0.51	0.37	0.516667	0.49	------	------	------	------	------	------	ENOG4110SGT;COG0681;ENOG410YXI8;ENOG410XSAR	S:Function unknown;U:Intracellular trafficking, secretion, and vesicular transport;S:Function unknown;Z:Cytoskeleton	------	------	------	------	------	------	------
MSTRG.1114	-	15.21	12.73	13.25	10.04	10.24	9.93	13.73	10.07	GO:0003964;GO:000451	MF:RNA-directed DNA polymerase activity;MF:endonuclease activity;	------	------	------	------	ENOG4111HHG;ENOG410Y65V;ENOG410XPJ1	S:Function unknown;	ADI61817.1	endonuclease-reverse transcriptase [Bombyx mori]	------	------	------	------	------
MSTRG.11140	-	6.76	7.56	5.65	5.41	3.71	4.77	6.65667	4.63	GO:0003723;GO:0003755;GO:000367	MF:RNA binding;MF:peptidyl-prolyl cis-trans isomerase activity;MF:DNA binding;	------	------	------	------	ENOG4111NZM	S:Function unknown	XP_021203801.1	uncharacterized protein LOC110385226 isoform X1 [Bombyx mori]	------	------	PF13613.7	HTH_Tnp_4	Helix-turn-helix of DDE superfamily endonuclease
MSTRG.11141	-	4.91	4.51	7.99	5.27	6.88	4.88	5.80333	5.67667	GO:0006506;GO:0016021;GO:0016787;GO:004698	BP:GPI anchor biosynthetic process;CC:integral component of membrane;MF:hydrolase activity;MF:protein dimerization activity;	------	------	------	------	ENOG4110C5Y	S:Function unknown	KYN18236.1	hypothetical protein ALC57_09483 [Trachymyrmex cornetzi]	------	------	------	------	------
MSTRG.11146	-	0	3.82	1.68	5.5	1.21	8.15	1.83333	4.95333	------	------	------	------	------	------	ENOG4111AIH;ENOG410YRHH;ENOG410Z8A8;ENOG410Y7US	S:Function unknown;	XP_022828279.1	uncharacterized protein LOC111357710 [Spodoptera litura]	------	------	PF10545.10	MADF_DNA_bdg	Alcohol dehydrogenase transcription factor Myb/SANT-like
MSTRG.11149	-	10.16	7.3	3.12	6.3	7.75	11.7	6.86	8.58333	GO:0015074;GO:0008270;GO:000367	BP:DNA integration;MF:zinc ion binding;MF:nucleic acid binding;	------	------	------	------	COG2801	L:Replication, recombination and repair	ACE75273.1	retroelement polyprotein [Glyptapanteles flavicoxis]	------	------	------	------	------
MSTRG.11159	-	19.13	16.33	32.3	16.72	22.04	13.34	22.5867	17.3667	------	------	------	------	------	------	------	------	------	------	------	------	------	------	------
MSTRG.11162	-	6.3	6.01	4.99	6.42	4.31	5.88	5.76667	5.53667	GO:000367	MF:nucleic acid binding;	------	------	------	------	ENOG411206Y	S:Function unknown	XP_028168435.1	putative nuclease HARBI1 [Ostrinia furnacalis]	------	------	------	------	------
MSTRG.11163	-	17.38	18.02	16.2	22.14	19.87	17.69	17.2	19.9	GO:0008270;GO:000367	MF:zinc ion binding;MF:nucleic acid binding;	K02295	CRY	map04710	Circadian rhythm	ENOG410XRSQ;ENOG410XNQC;ENOG41113KY;COG1958;COG2801;ENOG410XQAV	S:Function unknown;K:Transcription;L:Replication, recombination and repair;S:Function unknown	CAB3256284.1	unnamed protein product [Arctia plantaginis]	sp|Q969L4|LSM10_HUMAN;	U7 snRNA-associated Sm-like protein LSm10 OS=Homo sapiens OX=9606 GN=LSM10 PE=1 SV=1;	PF03732.18;PF01423.23	Retrotrans_gag;LSM	Retrotransposon gag protein;LSM domain
MSTRG.11171	-	2.73	1.82	2.34	2.28	2.09	1.93	2.29667	2.1	GO:001677	MF:phosphotransferase activity, alcohol group as acceptor;	K16330	K16330	map00240	Pyrimidine metabolism	COG2313;ENOG4111B72;COG0524	Q:Secondary metabolites biosynthesis, transport and catabolism;S:Function unknown;G:Carbohydrate transport and metabolism	XP_012547813.1	uncharacterized protein LOC101743270 isoform X3 [Bombyx mori]	------	------	PF00294.25	PfkB	pfkB family carbohydrate kinase
MSTRG.11173	-	0	0	0	0	15.11	0	0	5.03667	------	------	------	------	------	------	------	------	------	------	------	------	------	------	------
MSTRG.1119	-	17.47	16.79	13.54	17.99	16.66	11.23	15.9333	15.2933	------	------	------	------	------	------	------	------	------	------	------	------	------	------	------
MSTRG.11199	-	13.35	2.42	7.8	2.46	0	2.42	7.85667	1.62667	------	------	------	------	------	------	------	------	------	------	------	------	------	------	------
MSTRG.1120	-	26.86	29.74	23.93	18.55	19.95	16.98	26.8433	18.4933	GO:0016021;GO:000828	CC:integral component of membrane;MF:lipid binding;	K22291	STARD3	map04979	Cholesterol metabolism	ENOG41100B5	U:Intracellular trafficking, secretion, and vesicular transport	NP_001036998.2	carotenoid-binding protein isoform 1 [Bombyx mori]	------	------	------	------	------
MSTRG.11205	-	20.03	18.23	17.26	17.73	15.85	17.59	18.5067	17.0567	------	------	------	------	------	------	ENOG4110R68;ENOG4111318;ENOG4112D70	S:Function unknown;	XP_028036881.1	uncharacterized protein LOC114247981 [Bombyx mandarina]	------	------	------	------	------
MSTRG.11206	-	6.48	6.43	6.36	9.54	8.24	6.09	6.42333	7.95667	GO:0016021;GO:0003964;GO:000451	CC:integral component of membrane;MF:RNA-directed DNA polymerase activity;MF:endonuclease activity;	------	------	------	------	ENOG410Y65V;ENOG410ZN99;ENOG410ZMHN	S:Function unknown;L:Replication, recombination and repair	BAA76304.1	endonuclease and reverse transcriptase-like protein [Bombyx mori]	sp|Q95SX7|RTBS_DROME;	Probable RNA-directed DNA polymerase from transposon BS OS=Drosophila melanogaster OX=7227 GN=RTase PE=2 SV=1;	------	------	------
MSTRG.1121	-	17.16	18.27	15.44	11.23	9.66	11.89	16.9567	10.9267	GO:0006310;GO:0000723;GO:0006281;GO:0003678;GO:000552	BP:DNA recombination;BP:telomere maintenance;BP:DNA repair;MF:DNA helicase activity;MF:ATP binding;	------	------	------	------	------	------	BAW33744.1	ATP-dependent helicase [Bombyx mori]	------	------	------	------	------
MSTRG.11218	-	19.94	21.23	15.74	7.44	20.1	11.63	18.97	13.0567	------	------	------	------	------	------	------	------	------	------	------	------	------	------	------
MSTRG.1122	-	0	8.95	31.23	38.81	31.06	10.33	13.3933	26.7333	------	------	------	------	------	------	ENOG4110QTT	G:Carbohydrate transport and metabolism	------	------	------	------	------	------	------
MSTRG.11222	-	0	0	0	0	0	0	0	0	------	------	------	------	------	------	------	------	------	------	------	------	------	------	------
MSTRG.11230	-	0.84	0	0.2	0	0	0	0.346667	0	------	------	------	------	------	------	------	------	XP_028036867.1	uncharacterized protein LOC114247969 [Bombyx mandarina]	------	------	------	------	------
MSTRG.1125	-	21.42	26.56	16.1	9.17	46.97	41.36	21.36	32.5	------	------	------	------	------	------	ENOG4111J49;ENOG410XQM8;ENOG410XQZE	O:Posttranslational modification, protein turnover, chaperones;S:Function unknown;T:Signal transduction mechanisms	------	------	------	------	------	------	------
MSTRG.11255	-	0.99	0.72	0.28	0.66	1.28	1.58	0.663333	1.17333	GO:000396	MF:RNA-directed DNA polymerase activity;	------	------	------	------	COG2801	L:Replication, recombination and repair	XP_015524660.1	PREDICTED: uncharacterized protein LOC107227894 [Neodiprion lecontei]	------	------	------	------	------
MSTRG.11256	-	2.13	2.96	2.57	2.05	1.47	1.94	2.55333	1.82	GO:0004523;GO:000367	MF:RNA-DNA hybrid ribonuclease activity;MF:nucleic acid binding;	------	------	------	------	ENOG410YQCZ;COG2801;ENOG410XNZY	S:Function unknown;L:Replication, recombination and repair;U:Intracellular trafficking, secretion, and vesicular transport	XP_014355683.1	PREDICTED: uncharacterized protein LOC106708657 [Papilio machaon]	------	------	------	------	------
MSTRG.1126	-	0	6.03	6.3	7.97	0	0	4.11	2.65667	------	------	------	------	------	------	------	------	------	------	------	------	------	------	------
MSTRG.11261	-	0	0	0	0	0	0	0	0	------	------	------	------	------	------	ENOG4110QTT	G:Carbohydrate transport and metabolism	------	------	------	------	------	------	------
MSTRG.11280	-	4.03	3.4	3.08	6.07	5.2	6.29	3.50333	5.85333	GO:0003964;GO:0004523;GO:0003723;GO:0003676;GO:000827	MF:RNA-directed DNA polymerase activity;MF:RNA-DNA hybrid ribonuclease activity;MF:RNA binding;MF:nucleic acid binding;MF:zinc ion binding;	------	------	------	------	ENOG4111I63;ENOG41119F7;ENOG410Y65V;ENOG410ZPM0;ENOG410Z09Q;ENOG4111K5V;ENOG410XXID	S:Function unknown;	XP_014366481.1	PREDICTED: RNA-directed DNA polymerase from mobile element jockey-like isoform X2 [Papilio machaon]	sp|Q95SX7|RTBS_DROME;	Probable RNA-directed DNA polymerase from transposon BS OS=Drosophila melanogaster OX=7227 GN=RTase PE=2 SV=1;	PF14529.7;PF00078.28;PF03372.24	Exo_endo_phos_2;RVT_1;Exo_endo_phos	Endonuclease-reverse transcriptase;Reverse transcriptase;Endonuclease/Exonuclease/phosphatase family
MSTRG.11283	-	0.88	1.09	1.36	1.52	1.24	1.58	1.11	1.44667	GO:0015074;GO:0009253;GO:0008745;GO:0004190;GO:0008270;GO:000367	BP:DNA integration;BP:peptidoglycan catabolic process;MF:N-acetylmuramoyl-L-alanine amidase activity;MF:aspartic-type endopeptidase activity;MF:zinc ion binding;MF:nucleic acid binding;	------	------	------	------	ENOG4111MYE;COG2801	S:Function unknown;L:Replication, recombination and repair	XP_028035491.1	LOW QUALITY PROTEIN: uncharacterized protein K02A2.6-like [Bombyx mandarina]	------	------	PF13975.7;PF03732.18	gag-asp_proteas;Retrotrans_gag	gag-polyprotein putative aspartyl protease;Retrotransposon gag protein
MSTRG.11287	-	9.75	22.49	26.15	0	34.55	70.23	19.4633	34.9267	------	------	------	------	------	------	------	------	------	------	------	------	------	------	------
MSTRG.11298	-	0	0	0	0	0.19	2.98	0	1.05667	GO:0030176;GO:000003	CC:integral component of endoplasmic reticulum membrane;MF:mannosyltransferase activity;	K03845	ALG3	map00510;map00513	N-Glycan biosynthesis;Various types of N-glycan biosynthesis	ENOG410XSN8	S:Function unknown	XP_028028316.1	lethal(2)neighbour of tid protein [Bombyx mandarina]	sp|Q24332|NT56_DROVI;	Letha;	PF05208.14	ALG3	ALG3 protein
MSTRG.113	-	14.3	16.81	19.36	20.46	21.18	21.33	16.8233	20.99	GO:000715	BP:cell adhesion;	K06240	LAMA3_5	map05165;map04510;map05145;map05146;map05200;map04512;map04151;map05222	Human papillomavirus infection;Focal adhesion;Toxoplasmosis;Amoebiasis;Pathways in cancer;ECM-receptor interaction;PI3K-Akt signaling pathway;Small cell lung cancer	ENOG410XRDC;ENOG410ZVNS;ENOG410YNSE;ENOG410Z3D5	S:Function unknown;	XP_028035090.1	laminin subunit alpha [Bombyx mandarina]	sp|Q00174|LAMA_DROME;	Laminin subunit alpha OS=Drosophila melanogaster OX=7227 GN=LanA PE=1 SV=2;	PF02210.25;PF00054.24;PF13385.7	Laminin_G_2;Laminin_G_1;Laminin_G_3	Laminin G domain;Laminin G domain;Concanavalin A-like lectin/glucanases superfamily
MSTRG.11300	-	5.4	3.93	4.17	4.03	3.96	1.81	4.5	3.26667	GO:001602	CC:integral component of membrane;	------	------	------	------	ENOG4112C1R	S:Function unknown	XP_028028385.1	uncharacterized protein LOC114241671 [Bombyx mandarina]	------	------	------	------	------
MSTRG.11303	-	61.98	52.44	53.05	48.65	47.37	46.78	55.8233	47.6	------	------	------	------	------	------	ENOG4112C1R	S:Function unknown	XP_004924651.1	uncharacterized protein LOC101742677 [Bombyx mori]	------	------	------	------	------
MSTRG.11304	-	0.31	0.15	0.04	0.16	0.2	0.16	0.166667	0.173333	GO:0016021;GO:002285	CC:integral component of membrane;MF:transmembrane transporter activity;	------	------	------	------	ENOG410XYVZ	G:Carbohydrate transport and metabolism	XP_012544555.1	MFS-type transporter SLC18B1 [Bombyx mori]	sp|D3Z5L6|S18B1_MOUSE;	MFS-type transporter SLC18B1 OS=Mus musculus OX=10090 GN=Slc18b1 PE=2 SV=2;	PF07690.17;PF12832.8	MFS_1;MFS_1_like	Major Facilitator Superfamily;MFS_1 like family
MSTRG.11305	-	0.14	0.1	0.12	0.11	0	0.11	0.12	0.073333	GO:0016021;GO:002285	CC:integral component of membrane;MF:transmembrane transporter activity;	------	------	------	------	ENOG410XYVZ	G:Carbohydrate transport and metabolism	XP_012544555.1	MFS-type transporter SLC18B1 [Bombyx mori]	sp|Q6NT16|S18B1_HUMAN;	MFS-type transporter SLC18B1 OS=Homo sapiens OX=9606 GN=SLC18B1 PE=1 SV=1;	PF07690.17;PF06813.14;PF12832.8	MFS_1;Nodulin-like;MFS_1_like	Major Facilitator Superfamily;Nodulin-like;MFS_1 like family
MSTRG.11317	-	0	0	0	0	4.47	0	0	1.49	------	------	------	------	------	------	------	------	------	------	------	------	------	------	------
MSTRG.11319	-	31.29	31.78	32.65	27.36	28.17	26	31.9067	27.1767	------	------	------	------	------	------	COG5142	L:Replication, recombination and repair	XP_028040338.1	TLD domain-containing protein 2 isoform X10 [Bombyx mandarina]	sp|Q8NI08|NCOA7_HUMAN;	Nuclear receptor coactivator 7 OS=Homo sapiens OX=9606 GN=NCOA7 PE=1 SV=2;	PF07534.17	TLD	TLD
MSTRG.11322	-	2.95	2.8	3.89	4.36	2.32	5.42	3.21333	4.03333	------	------	------	------	------	------	ENOG411166W;COG5142	S:Function unknown;L:Replication, recombination and repair	XP_028040328.1	oxidation resistance protein 1 isoform X2 [Bombyx mandarina]	------	------	------	------	------
MSTRG.11327	-	11.35	12.34	8.65	10.43	10.06	9.44	10.78	9.97667	------	------	------	------	------	------	------	------	------	------	------	------	------	------	------
MSTRG.11330	-	1.53	1.79	1.47	1.67	0.86	0.59	1.59667	1.04	GO:0006310;GO:0000723;GO:0006281;GO:0003678;GO:000552	BP:DNA recombination;BP:telomere maintenance;BP:DNA repair;MF:DNA helicase activity;MF:ATP binding;	------	------	------	------	------	------	BAW33744.1	ATP-dependent helicase [Bombyx mori]	------	------	------	------	------
MSTRG.11332	-	23.01	0	19.47	13.67	13.62	33.02	14.16	20.1033	------	------	------	------	------	------	------	------	------	------	------	------	------	------	------
MSTRG.11339	-	1.44	1.96	1.52	1.32	0.11	2.56	1.64	1.33	------	------	------	------	------	------	------	------	------	------	------	------	------	------	------
MSTRG.11341	-	8.71	9.05	8.6	17.18	4.53	9.19	8.78667	10.3	GO:0005634;GO:000367	CC:nucleus;MF:DNA binding;	------	------	------	------	COG0153;ENOG4110CDI	G:Carbohydrate transport and metabolism;S:Function unknown	CAB3260931.1	unnamed protein product [Arctia plantaginis]	------	------	------	------	------
MSTRG.11346	-	159.56	85.99	125.86	136.54	85.52	97.63	123.803	106.563	------	------	------	------	------	------	ENOG410XS1V	S:Function unknown	AAO33922.1	unknown [Bombyx mori]	------	------	------	------	------
MSTRG.11348	-	4.88	0	4.96	0	0	0	3.28	0	------	------	------	------	------	------	------	------	------	------	------	------	------	------	------
MSTRG.11352	-	5.42	5.3	6.08	4.93	4.32	4.44	5.6	4.56333	------	------	------	------	------	------	ENOG4112CQU;ENOG410ZMSE;ENOG410ZDTU	S:Function unknown;	ABS71025.1	putative DNA-mediated transposase [Helicoverpa zea]	------	------	------	------	------
MSTRG.11353	-	0	0.32	0.19	0.88	0	0.35	0.17	0.41	------	------	------	------	------	------	------	------	------	------	------	------	------	------	------
MSTRG.11354	-	5.4	6	4.42	5.1	4.55	3.65	5.27333	4.43333	------	------	------	------	------	------	------	------	------	------	------	------	------	------	------
MSTRG.11356	-	19.78	16.91	17.74	23.81	23.64	23.84	18.1433	23.7633	GO:003229	CC:ribonuclease H2 complex;	K10744	RNASEH2B	map03030	DNA replication	ENOG410YS7I	S:Function unknown	XP_004924604.1	ribonuclease H2 subunit B [Bombyx mori]	sp|Q28GD9|RNH2B_XENTR;	Ribonuclease H2 subunit B OS=Xenopus tropicalis OX=8364 GN=rnaseh2b PE=2 SV=1;	PF17745.2;PF09468.11	Ydr279_N;RNase_H2-Ydr279	Ydr279p protein triple barrel domain;Ydr279p protein family
MSTRG.1136	-	35.26	34.19	33.08	28.2	30.23	28.21	34.1767	28.88	GO:001602	CC:integral component of membrane;	------	------	------	------	ENOG4111UUD;ENOG4110QHU	S:Function unknown;	XP_012551891.1	uncharacterized protein LOC105842582 [Bombyx mori]	------	------	------	------	------
MSTRG.11360	-	1.13	1.46	1.31	1.87	1.35	2.55	1.3	1.92333	GO:0008270;GO:000367	MF:zinc ion binding;MF:nucleic acid binding;	------	------	------	------	ENOG4111DEM;ENOG4111RKA;ENOG410ZNQY;ENOG4110RGH;ENOG410ZMPH;ENOG410ZN6R	S:Function unknown;	XP_028033476.1	proteoglycan 4-like [Bombyx mandarina]	------	------	------	------	------
MSTRG.11367	-	1.77	1.29	1.08	1.33	0.87	1.48	1.38	1.22667	------	------	------	------	------	------	ENOG4110T9V	S:Function unknown	XP_021209012.1	uncharacterized protein LOC101739715 isoform X1 [Bombyx mori]	------	------	------	------	------
MSTRG.11373	-	0	0	0	0	0	3.04	0	1.01333	------	------	------	------	------	------	------	------	------	------	------	------	------	------	------
MSTRG.11376	-	1.16	0.36	0.45	0.55	0	0.4	0.656667	0.316667	------	------	K23203	THAP1_3	------	------	------	------	XP_028037406.1	THAP domain-containing protein 2-like [Bombyx mandarina]	------	------	------	------	------
MSTRG.11380	-	17.22	15.22	15.29	17.71	17.14	19.1	15.91	17.9833	GO:0000723;GO:0006281;GO:0030870;GO:0003676;GO:0004523;GO:0016887;GO:0003964;GO:004687	BP:telomere maintenance;BP:DNA repair;CC:Mre11 complex;MF:nucleic acid binding;MF:RNA-DNA hybrid ribonuclease activity;MF:ATPase activity;MF:RNA-directed DNA polymerase activity;MF:metal ion binding;	------	------	------	------	ENOG4111I63;ENOG41119F7;ENOG410Y65V;ENOG410XQYK;ENOG4111K5V;ENOG410XXID	S:Function unknown;	RVE51902.1	hypothetical protein evm_003522 [Chilo suppressalis]	sp|P21328|RTJK_DROME;	RNA-directed DNA polymerase from mobile element jockey OS=Drosophila melanogaster OX=7227 GN=pol PE=1 SV=1;	PF00078.28;PF00075.25;PF14529.7;PF03372.24	RVT_1;RNase_H;Exo_endo_phos_2;Exo_endo_phos	Reverse transcriptase;RNase H;Endonuclease-reverse transcriptase;Endonuclease/Exonuclease/phosphatase family
MSTRG.11382	-	9.99	4.16	5.09	3.16	3.48	2.29	6.41333	2.97667	GO:0016020;GO:0005549;GO:000498	CC:membrane;MF:odorant binding;MF:olfactory receptor activity;	------	------	------	------	------	------	BAH66363.1	olfactory receptor [Bombyx mori]	------	------	------	------	------
MSTRG.11384	-	3.52	9.68	9.81	7	6.23	6.43	7.67	6.55333	GO:0016021;GO:0016887;GO:0005524;GO:000367	CC:integral component of membrane;MF:ATPase activity;MF:ATP binding;MF:DNA binding;	K14169	CTU2, NCS2	map04122	Sulfur relay system	ENOG410XQZ1;ENOG4111RI3;ENOG411148P;ENOG410XSTS;ENOG410XX07	O:Posttranslational modification, protein turnover, chaperones;S:Function unknown;S:Function unknown;K:Transcription;S:Function unknown	BAG15927.1	transposase [Bombyx mandarina]	------	------	PF13551.7;PF13565.7;PF13518.7;PF13384.7;PF02796.16	HTH_29;HTH_32;HTH_28;HTH_23;HTH_7	Winged helix-turn helix;Homeodomain-like domain;Helix-turn-helix domain;Homeodomain-like domain;Helix-turn-helix domain of resolvase
MSTRG.1139	-	1.38	1.13	0.38	1.07	0.64	0.71	0.963333	0.806667	------	------	------	------	------	------	ENOG4110SAU;ENOG4111TEG	S:Function unknown;	XP_012551896.1	uncharacterized protein LOC101736380 [Bombyx mori]	------	------	PF00536.31	SAM_1	SAM domain
MSTRG.11390	-	12.1	12.47	10.24	9.92	9.45	9.38	11.6033	9.58333	------	------	------	------	------	------	ENOG4111EGX;ENOG410ZIMX;ENOG410XPSE	S:Function unknown;U:Intracellular trafficking, secretion, and vesicular transport	XP_012553439.1	uncharacterized protein LOC101744165 [Bombyx mori]	------	------	------	------	------
MSTRG.11396	-	17.69	16.24	16.28	16.03	17.13	18.12	16.7367	17.0933	GO:0006893;GO:0015031;GO:0006887;GO:000014	BP:Golgi to plasma membrane transport;BP:protein transport;BP:exocytosis;CC:exocyst;	K17637	EXOC2, SEC5	map04014;map05132	Ras signaling pathway;Salmonella infection	ENOG410XSY3	S:Function unknown	XP_028039948.1	exocyst complex component 2 [Bombyx mandarina]	sp|Q9VQQ9|EXOC2_DROME;	Exocyst complex component 2 OS=Drosophila melanogaster OX=7227 GN=Sec5 PE=2 SV=1;	PF15469.7;PF01833.25	Sec5;TIG	Exocyst complex component Sec5;IPT/TIG domain
MSTRG.11397	-	1.2	0	0	5.55	4.38	5.15	0.4	5.02667	------	------	------	------	------	------	------	------	XP_028039983.1	glycine-rich cell wall structural protein-like [Bombyx mandarina]	sp|P05686|CHE1_ANTPO;	Chorion protein E1 OS=Antheraea polyphemus OX=7120 PE=3 SV=1;	------	------	------
MSTRG.11398	-	11.11	10.3	9.93	14.45	13.78	14.46	10.4467	14.23	------	------	K16714	ANA1	------	------	ENOG410ZQI9	S:Function unknown	XP_028039963.1	uncharacterized protein LOC114250335 isoform X1 [Bombyx mandarina]	------	------	------	------	------
MSTRG.114	-	667.22	618.64	540.2	664.76	583.85	592.9	608.687	613.837	GO:000715	BP:cell adhesion;	K06240	LAMA3_5	map05165;map04510;map05145;map05146;map05200;map04512;map04151;map05222	Human papillomavirus infection;Focal adhesion;Toxoplasmosis;Amoebiasis;Pathways in cancer;ECM-receptor interaction;PI3K-Akt signaling pathway;Small cell lung cancer	ENOG410XRDC;ENOG410ZVNS;ENOG410YNSE;ENOG410Z3D5	S:Function unknown;	XP_012551456.1	laminin subunit alpha [Bombyx mori]	sp|Q00174|LAMA_DROME;	Laminin subunit alpha OS=Drosophila melanogaster OX=7227 GN=LanA PE=1 SV=2;	------	------	------
MSTRG.11412	-	0	0	0	2.56	0	0	0	0.853333	GO:0016021;GO:0003964;GO:000451	CC:integral component of membrane;MF:RNA-directed DNA polymerase activity;MF:endonuclease activity;	------	------	------	------	------	------	BAD86652.1	reverse transcriptase, partial [Bombyx mori]	------	------	------	------	------
MSTRG.11414	-	2.22	3.18	1.53	1.98	1.33	2.92	2.31	2.07667	GO:0003723;GO:0003755;GO:000367	MF:RNA binding;MF:peptidyl-prolyl cis-trans isomerase activity;MF:DNA binding;	------	------	------	------	ENOG4111NZM	S:Function unknown	XP_021203801.1	uncharacterized protein LOC110385226 isoform X1 [Bombyx mori]	------	------	------	------	------
MSTRG.11415	-	1.43	0.52	1	0.77	0.98	0.51	0.983333	0.753333	------	------	------	------	------	------	------	------	XP_021203801.1	uncharacterized protein LOC110385226 isoform X1 [Bombyx mori]	------	------	------	------	------
MSTRG.11416	-	3	1.94	2.44	2.37	1.25	1.69	2.46	1.77	GO:0003723;GO:0003755;GO:000367	MF:RNA binding;MF:peptidyl-prolyl cis-trans isomerase activity;MF:DNA binding;	------	------	------	------	ENOG4111NZM	S:Function unknown	XP_021203801.1	uncharacterized protein LOC110385226 isoform X1 [Bombyx mori]	------	------	PF13613.7	HTH_Tnp_4	Helix-turn-helix of DDE superfamily endonuclease
MSTRG.11429	-	0	0	7.8	0	0	7.49	2.6	2.49667	------	------	------	------	------	------	------	------	------	------	------	------	------	------	------
MSTRG.11432	-	7.31	6.62	6.64	6.25	6.81	4.26	6.85667	5.77333	GO:0003964;GO:000451	MF:RNA-directed DNA polymerase activity;MF:endonuclease activity;	------	------	------	------	ENOG410ZN99;ENOG410ZQT9;ENOG4111AKQ;ENOG410Y65V;ENOG410ZRA4;ENOG410Z4RE	S:Function unknown;	BAA76304.1	endonuclease and reverse transcriptase-like protein [Bombyx mori]	sp|Q9NBX4|RTXE_DROME;	Probable RNA-directed DNA polymerase from transposon X-element OS=Drosophila melanogaster OX=7227 GN=X-element\ORF2 PE=3 SV=1;	PF00078.28	RVT_1	Reverse transcriptase
MSTRG.11433	-	9.32	0	6.99	6.66	0	6.69	5.43667	4.45	------	------	------	------	------	------	------	------	------	------	------	------	------	------	------
MSTRG.11434	-	1.96	2.3	2.84	2.03	1.52	2.07	2.36667	1.87333	------	------	K23573	DSPP	map04512	ECM-receptor interaction	ENOG410ZXSF;ENOG4111JET;ENOG41122YZ	S:Function unknown;	XP_004923010.1	thioredoxin domain-containing protein 2 isoform X1 [Bombyx mori]	------	------	PF06585.12	JHBP	Haemolymph juvenile hormone binding protein
MSTRG.11435	-	19.33	5.82	0	0	14.31	3.8	8.38333	6.03667	------	------	------	------	------	------	------	------	------	------	------	------	------	------	------
MSTRG.11437	-	12.22	12.51	12.19	9.06	8.69	8.74	12.3067	8.83	GO:001602	CC:integral component of membrane;	------	------	------	------	ENOG410ZUBX;COG5640;ENOG4111AAM	S:Function unknown;	XP_004923085.1	uncharacterized protein LOC101742528 [Bombyx mori]	------	------	PF05887.12	Trypan_PARP	Procyclic acidic repetitive protein
MSTRG.1144	-	2.83	2.06	2.13	2.47	2.15	1.83	2.34	2.15	------	------	------	------	------	------	ENOG4110QTT	G:Carbohydrate transport and metabolism	------	------	------	------	------	------	------
MSTRG.11440	-	41.3	34.28	39.47	24.38	32.12	31.1	38.35	29.2	GO:001602	CC:integral component of membrane;	------	------	------	------	ENOG410XX9B	S:Function unknown	XP_004933871.1	single-pass membrane and coiled-coil domain-containing protein 4 [Bombyx mori]	sp|Q7PH91|SMCO4_ANOGA;	Single-pass membrane and coiled-coil domain-containing protein 4 homolog OS=Anopheles gambiae OX=7165 GN=AGAP003534 PE=3 SV=3;	PF15012.7;PF12420.9	DUF4519;DUF3671	Domain of unknown function;Protein of unknown function
MSTRG.11442	-	0	0	0	0	0	0	0	0	GO:000827	MF:zinc ion binding;	------	------	------	------	ENOG410Z9ST;COG1052;ENOG410ZI26;ENOG4112AST;ENOG410XT0R;ENOG4111H1J;ENOG4111M08;ENOG410ZNGY	S:Function unknown;C:Energy production and conversion;S:Function unknown;S:Function unknown;S:Function unknown;S:Function unknown;S:Function unknown;S:Function unknown	XP_012552819.1	uncharacterized protein LOC101744110 isoform X5 [Bombyx mori]	------	------	PF09588.11	YqaJ	YqaJ-like viral recombinase domain
MSTRG.11443	-	1.62	0.79	0.66	0.31	0.95	0	1.02333	0.42	------	------	------	------	------	------	ENOG4111NHR	S:Function unknown	------	------	------	------	------	------	------
MSTRG.11450	-	3.47	4.02	3.39	3.73	3.47	3.86	3.62667	3.68667	GO:0003964;GO:0004519;GO:0046872;GO:000367	MF:RNA-directed DNA polymerase activity;MF:endonuclease activity;MF:metal ion binding;MF:nucleic acid binding;	K07870	RHOT1, ARHT1	map04137;map04214	Mitophagy - animal;Apoptosis - fly	ENOG411224A;ENOG410XS82;ENOG410ZCN3;ENOG410ZNPD	S:Function unknown;	BAC01114.1	reverse transcriptase [Bombyx mori]	sp|Q03278|PO21_NASVI;	Retrovirus-related Pol polyprotein from type-1 retrotransposable element R2;	PF00078.28	RVT_1	Reverse transcriptase
MSTRG.11451	-	23.63	22.66	22.23	12.41	12.3	12.5	22.84	12.4033	------	------	------	------	------	------	ENOG4111SVQ;COG5050	S:Function unknown;I:Lipid transport and metabolism	XP_004923025.1	uncharacterized protein LOC101746276 [Bombyx mori]	------	------	------	------	------
MSTRG.11456	-	4.23	1.98	3.42	0	1.47	4.24	3.21	1.90333	GO:001602	CC:integral component of membrane;	------	------	------	------	COG4870	O:Posttranslational modification, protein turnover, chaperones	GBP85887.1	hypothetical protein EVAR_62031_1 [Eumeta japonica]	------	------	------	------	------
MSTRG.11460	-	19.54	13.81	24.71	19.7	11.32	15.82	19.3533	15.6133	------	------	------	------	------	------	ENOG4110QTT	G:Carbohydrate transport and metabolism	------	------	------	------	------	------	------
MSTRG.11462	-	30.2	30.16	24.39	16.84	11.42	0	28.25	9.42	GO:0006310;GO:0000723;GO:0006281;GO:0003678;GO:000552	BP:DNA recombination;BP:telomere maintenance;BP:DNA repair;MF:DNA helicase activity;MF:ATP binding;	------	------	------	------	------	------	BAW33744.1	ATP-dependent helicase [Bombyx mori]	------	------	------	------	------
MSTRG.11467	-	5.52	5.73	0.88	6.11	14.19	3.04	4.04333	7.78	------	------	------	------	------	------	------	------	------	------	------	------	------	------	------
MSTRG.11468	-	1.38	0.61	2.42	0	0	0.27	1.47	0.09	------	------	------	------	------	------	COG1957;COG1199	F:Nucleotide transport and metabolism;	XP_004923028.1	probable uridine nucleosidase 2 [Bombyx mori]	sp|Q8LAC4|URH2_ARATH;	Probable uridine nucleosidase 2 OS=Arabidopsis thaliana OX=3702 GN=URH2 PE=2 SV=1;	PF01156.20	IU_nuc_hydro	Inosine-uridine preferring nucleoside hydrolase
MSTRG.11469	-	63.73	80.75	43.36	52.07	60.35	51.45	62.6133	54.6233	------	------	------	------	------	------	ENOG4110QTT	G:Carbohydrate transport and metabolism	------	------	------	------	------	------	------
MSTRG.11472	-	5.59	3.67	6.12	3.82	3.51	5.07	5.12667	4.13333	------	------	------	------	------	------	------	------	------	------	------	------	------	------	------
MSTRG.11476	-	1.35	0.86	0.65	0.2	0.41	1.51	0.953333	0.706667	GO:0004190;GO:0008270;GO:000367	MF:aspartic-type endopeptidase activity;MF:zinc ion binding;MF:nucleic acid binding;	K13807	PPEF, PPP7C	map04745	Phototransduction - fly	------	------	KOB65898.1	Gag-pol polyprotein [Operophtera brumata]	------	------	------	------	------
MSTRG.11481	-	2.03	2.16	2.13	1.42	1.65	1.39	2.10667	1.48667	GO:000367	MF:DNA binding;	K14169;K04467	CTU2, NCS2;IKBKA, IKKA, CHUK	map05166;map05215;map05142;map05165;map04657;map05145;map05212;map05167;map04014;map04659;map04658;map04010;map05168;map05169;map05162;map04210;map05163;map05135;map05160;map04920;map05161;map05010;map04622;map04623;map04620;map04621;map05131;map05130;map04625;map04380;map05164;map04122;map05221;map05220;map05222;map04662;map04660;map05200;map05132;map04668;map04068;map05418;map05170;map04062;map…	Human T-cell leukemia virus 1 infection;Prostate cancer;Chagas disease (American trypanosomiasis);Human papillomavirus infection;IL-17 signaling pathway;Toxoplasmosis;Pancreatic cancer;Kaposi sarcoma-associated herpesvirus infection;Ras signaling pathway;Th17 cell differentiation;Th1 and Th2 cell differentiation;MAPK signaling pathway;Herpes simplex virus 1 infection;Epstein-Barr virus infection;…	ENOG4111RI3	S:Function unknown	XP_014355610.1	PREDICTED: uncharacterized protein LOC106708587 [Papilio machaon]	------	------	------	------	------
MSTRG.11483	-	61.62	8.5	10.18	7.97	32.44	8.22	26.7667	16.21	------	------	------	------	------	------	ENOG410YPYR	S:Function unknown	------	------	------	------	------	------	------
MSTRG.11488	-	0.77	2.11	1.61	2.19	1.67	2.09	1.49667	1.98333	------	------	------	------	------	------	ENOG410Z24F;ENOG410Y3CQ	S:Function unknown;	XP_012548877.1	uncharacterized protein LOC101740352 [Bombyx mori]	------	------	PF06585.12	JHBP	Haemolymph juvenile hormone binding protein
MSTRG.11491	-	8.1	7.45	7.61	8.16	6.42	7.93	7.72	7.50333	GO:0015074;GO:000367	BP:DNA integration;MF:nucleic acid binding;	------	------	------	------	ENOG410YP2D;COG2801;ENOG410Z1QR;ENOG410Y7Q4	S:Function unknown;L:Replication, recombination and repair;S:Function unknown;S:Function unknown	XP_012550000.1	uncharacterized protein LOC101744188 [Bombyx mori]	------	------	PF18701.2;PF00665.27	DUF5641;rve	Family of unknown function;Integrase core domain
MSTRG.11492	-	5.4	4.79	4.2	5.24	3.15	4.72	4.79667	4.37	GO:0015074;GO:000367	BP:DNA integration;MF:nucleic acid binding;	------	------	------	------	ENOG410Z1QR;COG2801;ENOG410YP2D	S:Function unknown;L:Replication, recombination and repair;L:Replication, recombination and repair	XP_013194101.1	PREDICTED: uncharacterized protein LOC106137743 [Amyelois transitella]	------	------	PF05380.14;PF05585.13	Peptidase_A17;DUF1758	Pao retrotransposon peptidase;Putative peptidase
MSTRG.11495	-	64.11	55.79	57.46	55.34	54.34	56.92	59.12	55.5333	GO:001602	CC:integral component of membrane;	K06890	K06890	------	------	COG0670	I:Lipid transport and metabolism	XP_004923036.1	protein lifeguard 4 [Bombyx mori]	sp|Q9HC24|LFG4_HUMAN;	Protein lifeguard 4 OS=Homo sapiens OX=9606 GN=TMBIM4 PE=1 SV=3;	PF01027.21	Bax1-I	Inhibitor of apoptosis-promoting Bax1
MSTRG.11497	-	95.55	115.66	33.09	62.19	48.73	68.92	81.4333	59.9467	------	------	------	------	------	------	ENOG4110QTT	G:Carbohydrate transport and metabolism	------	------	------	------	------	------	------
MSTRG.11498	-	14.3	12.07	11.26	12.66	12.1	12.93	12.5433	12.5633	GO:0006310;GO:0000723;GO:0006281;GO:0016021;GO:0003678;GO:000552	BP:DNA recombination;BP:telomere maintenance;BP:DNA repair;CC:integral component of membrane;MF:DNA helicase activity;MF:ATP binding;	K15255	PIF1	------	------	ENOG410Z9ST;COG0507;ENOG411206Y;ENOG410ZPZ0	S:Function unknown;L:Replication, recombination and repair;S:Function unknown;S:Function unknown	XP_021209047.1	uncharacterized protein LOC101744110 isoform X2 [Bombyx mori]	sp|Q0R4F1|PIF1_XENLA;	ATP-dependent DNA helicase PIF1 OS=Xenopus laevis OX=8355 GN=pif1 PE=2 SV=1;	PF07776.16;PF13912.7;PF05970.15;PF13604.7;PF13245.7;PF13401.7;PF12430.9	zf-AD;zf-C2H2_6;PIF1;AAA_30;AAA_19;AAA_22;ABA_GPCR	Zinc-finger associated domain;C2H2-type zinc finger;PIF1-like helicase;AAA domain;AAA domain;AAA domain;Abscisic acid G-protein coupled receptor
MSTRG.11499	-	1.72	1.96	1.79	2.16	1.7	1.64	1.82333	1.83333	------	------	------	------	------	------	ENOG4110QTT	G:Carbohydrate transport and metabolism	XP_012552815.2	uncharacterized protein LOC101744110 isoform X3 [Bombyx mori]	------	------	------	------	------
MSTRG.115	-	425.79	340.02	371.1	295.15	313.86	315.64	378.97	308.217	GO:000715	BP:cell adhesion;	K06240	LAMA3_5	map05165;map04510;map05145;map05146;map05200;map04512;map04151;map05222	Human papillomavirus infection;Focal adhesion;Toxoplasmosis;Amoebiasis;Pathways in cancer;ECM-receptor interaction;PI3K-Akt signaling pathway;Small cell lung cancer	ENOG410XRDC;ENOG410ZVNS;ENOG410YNSE	S:Function unknown;	XP_028035090.1	laminin subunit alpha [Bombyx mandarina]	------	------	PF00053.25	Laminin_EGF	Laminin EGF domain
MSTRG.1150	-	18.65	0	9.47	0	0	4.47	9.37333	1.49	------	------	------	------	------	------	------	------	------	------	------	------	------	------	------
MSTRG.11500	-	0	1.45	0	0	0	1.25	0.483333	0.416667	------	------	------	------	------	------	------	------	------	------	------	------	------	------	------
MSTRG.11504	-	23.15	23.91	22.56	25.05	24.11	25.69	23.2067	24.95	GO:0046983;GO:0008270;GO:0003676;GO:000367	MF:protein dimerization activity;MF:zinc ion binding;MF:nucleic acid binding;MF:DNA binding;	------	------	------	------	ENOG4111I63;ENOG410ZPM0;ENOG410ZMKC;ENOG41119F7	S:Function unknown;	XP_028172351.1	uncharacterized protein LOC114361497 [Ostrinia furnacalis]	sp|Q9NBX4|RTXE_DROME;	Probable RNA-directed DNA polymerase from transposon X-element OS=Drosophila melanogaster OX=7227 GN=X-element\ORF2 PE=3 SV=1;	PF14529.7;PF03372.24	Exo_endo_phos_2;Exo_endo_phos	Endonuclease-reverse transcriptase;Endonuclease/Exonuclease/phosphatase family
MSTRG.11505	-	1.64	1.53	0.92	1.14	1.53	1.25	1.36333	1.30667	------	------	------	------	------	------	------	------	------	------	------	------	------	------	------
MSTRG.1151	-	0	0	7.13	8.08	0	0	2.37667	2.69333	GO:0016020;GO:0005549;GO:000498	CC:membrane;MF:odorant binding;MF:olfactory receptor activity;	------	------	------	------	------	------	BAH66363.1	olfactory receptor [Bombyx mori]	------	------	------	------	------
MSTRG.11518	-	6.78	2.88	3.46	2.72	1.03	2.51	4.37333	2.08667	------	------	------	------	------	------	ENOG410ZYYA;COG1723;ENOG4111JJ6	U:Intracellular trafficking, secretion, and vesicular transport;S:Function unknown;S:Function unknown	GBP61683.1	hypothetical protein EVAR_43621_1 [Eumeta japonica]	------	------	------	------	------
MSTRG.1152	-	6.46	3.8	3.85	8.71	4.43	3.53	4.70333	5.55667	------	------	------	------	------	------	ENOG410XR1F	U:Intracellular trafficking, secretion, and vesicular transport	RVE54522.1	hypothetical protein evm_001007 [Chilo suppressalis]	------	------	------	------	------
MSTRG.11520	-	21.52	19.1	18.72	15.98	17.12	17.94	19.78	17.0133	------	------	------	------	------	------	ENOG4110RDR	S:Function unknown	XP_004923049.1	uncharacterized protein LOC101737240 [Bombyx mori]	------	------	------	------	------
MSTRG.11525	-	11.81	10.41	9.7	7.04	7.32	6.67	10.64	7.01	------	------	------	------	------	------	------	------	------	------	------	------	------	------	------
MSTRG.1153	-	0	17.7	18.46	11.06	19.06	5.86	12.0533	11.9933	------	------	------	------	------	------	------	------	------	------	------	------	------	------	------
MSTRG.1154	-	6.21	13.51	18.38	17.5	5.3	9.24	12.7	10.68	GO:0006310;GO:0000723;GO:0006281;GO:0016021;GO:0004519;GO:0003678;GO:0003964;GO:000552	BP:DNA recombination;BP:telomere maintenance;BP:DNA repair;CC:integral component of membrane;MF:endonuclease activity;MF:DNA helicase activity;MF:RNA-directed DNA polymerase activity;MF:ATP binding;	K22420	MEIOB	------	------	------	------	BAD86652.1	reverse transcriptase, partial [Bombyx mori]	------	------	------	------	------
MSTRG.11546	-	1.31	1.99	2.17	1.7	1.72	1.24	1.82333	1.55333	------	------	------	------	------	------	------	------	------	------	------	------	------	------	------
MSTRG.11549	-	2.37	2.41	1.63	2.38	2.24	1.32	2.13667	1.98	------	------	------	------	------	------	------	------	------	------	------	------	------	------	------
MSTRG.1155	-	17.2	15.25	18.35	13.47	7.91	11.77	16.9333	11.05	GO:0016021;GO:0003964;GO:000451	CC:integral component of membrane;MF:RNA-directed DNA polymerase activity;MF:endonuclease activity;	K22420	MEIOB	------	------	------	------	AAQ57129.1	endonuclease and reverse transcriptase-like protein [Bombyx mori]	------	------	------	------	------
MSTRG.11551	-	1.53	0.96	1	0.91	0.73	1.34	1.16333	0.993333	------	------	------	------	------	------	------	------	------	------	------	------	------	------	------
MSTRG.1156	-	0	0	0	0	0	0	0	0	------	------	------	------	------	------	------	------	------	------	------	------	------	------	------
MSTRG.11561	-	1.25	0	2	5.66	0	0	1.08333	1.88667	------	------	------	------	------	------	ENOG41121D5	S:Function unknown	XP_028039902.1	uncharacterized protein LOC114250288 [Bombyx mandarina]	------	------	------	------	------
MSTRG.11562	-	1.45	1.34	0.72	1.98	1.15	1.41	1.17	1.51333	------	------	------	------	------	------	ENOG410Y7Q4;ENOG410Z1QR;ENOG410YP2D	S:Function unknown;	XP_021208701.1	uncharacterized protein LOC110386572 [Bombyx mori]	------	------	------	------	------
MSTRG.11565	-	2.79	4.93	1.11	0	0	0	2.94333	0	------	------	------	------	------	------	------	------	XP_004924461.1	uncharacterized protein LOC101736881 [Bombyx mori]	------	------	------	------	------
MSTRG.1157	-	0	0.84	3.34	0.01	1.42	0	1.39333	0.476667	------	------	------	------	------	------	------	------	------	------	------	------	------	------	------
MSTRG.11571	-	8.52	11.37	9.32	8.91	5.15	5.04	9.73667	6.36667	------	------	------	------	------	------	------	------	------	------	------	------	------	------	------
MSTRG.11572	-	6.02	10.95	8.78	8.38	6.51	7.78	8.58333	7.55667	------	------	------	------	------	------	ENOG4110CNM;ENOG4111MK6;ENOG410YT1W;ENOG410Y65V	S:Function unknown;	RUS81369.1	hypothetical protein EGW08_010867 [Elysia chlorotica]	------	------	------	------	------
MSTRG.11573	-	2.1	1.86	3	2.42	3.28	3.24	2.32	2.98	------	------	------	------	------	------	------	------	------	------	------	------	------	------	------
MSTRG.11574	-	2.69	5.2	6.26	5	4.36	3.54	4.71667	4.3	GO:0043484;GO:0042254;GO:0007166;GO:0016021;GO:0005634;GO:0004930;GO:0003676;GO:0004519;GO:0004523;GO:0003723;GO:0003964;GO:000552	BP:regulation of RNA splicing;BP:ribosome biogenesis;BP:cell surface receptor signaling pathway;CC:integral component of membrane;CC:nucleus;MF:G-protein coupled receptor activity;MF:nucleic acid binding;MF:endonuclease activity;MF:RNA-DNA hybrid ribonuclease activity;MF:RNA binding;MF:RNA-directed DNA polymerase activity;MF:ATP binding;	------	------	------	------	ENOG410Y65V	I:Lipid transport and metabolism	AAQ57129.1	endonuclease and reverse transcriptase-like protein [Bombyx mori]	sp|Q95SX7|RTBS_DROME;	Probable RNA-directed DNA polymerase from transposon BS OS=Drosophila melanogaster OX=7227 GN=RTase PE=2 SV=1;	PF00078.28	RVT_1	Reverse transcriptase
MSTRG.11584	-	4.35	3.11	2.63	4.42	2.92	1.87	3.36333	3.07	------	------	------	------	------	------	------	------	XP_004922178.2	E3 ubiquitin-protein ligase Rnf220 isoform X2 [Bombyx mori]	------	------	------	------	------
MSTRG.11585	-	0.52	1.75	0.71	1.48	0.46	1.12	0.993333	1.02	------	------	------	------	------	------	------	------	------	------	------	------	------	------	------
MSTRG.11586	-	9.35	0	0	0	0	0	3.11667	0	------	------	------	------	------	------	------	------	------	------	------	------	------	------	------
MSTRG.11587	-	0	0	0	1.16	0	0	0	0.386667	------	------	------	------	------	------	------	------	------	------	------	------	------	------	------
MSTRG.11591	-	8.4	8.96	16.06	8.37	15.7	13.16	11.14	12.41	------	------	------	------	------	------	------	------	------	------	------	------	------	------	------
MSTRG.11592	-	44.2	40.79	29.82	37.01	30.07	36.87	38.27	34.65	------	------	------	------	------	------	------	------	------	------	------	------	------	------	------
MSTRG.11593	-	26.56	21.34	0	19.81	7.11	10.36	15.9667	12.4267	------	------	------	------	------	------	ENOG4110QTT	G:Carbohydrate transport and metabolism	------	------	------	------	------	------	------
MSTRG.11594	-	10.42	64.44	23.12	10.26	40.69	43.81	32.66	31.5867	GO:0006310;GO:0000723;GO:0006281;GO:0003678;GO:000552	BP:DNA recombination;BP:telomere maintenance;BP:DNA repair;MF:DNA helicase activity;MF:ATP binding;	------	------	------	------	------	------	BAW33744.1	ATP-dependent helicase [Bombyx mori]	------	------	------	------	------
MSTRG.11596	-	1.24	1.75	0	0	0	0.91	0.996667	0.303333	GO:0016021;GO:0005506;GO:0016705;GO:0004497;GO:002003	CC:integral component of membrane;MF:iron ion binding;MF:oxidoreductase activity, acting on paired donors, with incorporation or reduction of molecular oxygen;MF:monooxygenase activity;MF:heme binding;	K15003	CYP9	------	------	COG2124	Q:Secondary metabolites biosynthesis, transport and catabolism	XP_021202508.1	probable cytochrome P450 9f2 [Bombyx mori]	sp|Q9VG82|CP9F2_DROME;	Probable cytochrome P450 9f2 OS=Drosophila melanogaster OX=7227 GN=Cyp9f2 PE=2 SV=1;	------	------	------
MSTRG.11599	-	28.59	38.6	7.14	9.91	26.76	19.68	24.7767	18.7833	------	------	------	------	------	------	------	------	------	------	------	------	------	------	------
MSTRG.11600	-	13.69	6.75	5.25	4.6	8.88	11.6	8.56333	8.36	------	------	------	------	------	------	COG1282	C:Energy production and conversion	------	------	------	------	------	------	------
MSTRG.11603	-	1.55	3.08	2.69	1.77	1.37	1.92	2.44	1.68667	GO:0008270;GO:000367	MF:zinc ion binding;MF:nucleic acid binding;	------	------	------	------	COG5022;ENOG410YRP6;ENOG4111V1C;COG2801	Z:Cytoskeleton;S:Function unknown;K:Transcription;L:Replication, recombination and repair	XP_028027580.1	uncharacterized protein LOC114241061 [Bombyx mandarina]	sp|Q7K1U0|ARC1_DROME;	Activity-regulated cytoskeleton associated protein 1 OS=Drosophila melanogaster OX=7227 GN=Arc1 PE=1 SV=1;	------	------	------
MSTRG.11605	-	35.6	44.44	15.14	36.98	67.62	30.52	31.7267	45.04	------	------	------	------	------	------	ENOG410XS1V;ENOG410YX14	S:Function unknown;	XP_028029293.1	fungal protease inhibitor F-like [Bombyx mandarina]	------	------	------	------	------
MSTRG.11606	-	36.6	31.58	13.41	32.23	12.55	19.52	27.1967	21.4333	GO:0016021;GO:0003964;GO:000451	CC:integral component of membrane;MF:RNA-directed DNA polymerase activity;MF:endonuclease activity;	------	------	------	------	------	------	BAD86652.1	reverse transcriptase, partial [Bombyx mori]	------	------	------	------	------
MSTRG.11617	-	0	0	5.95	1.19	0	1.82	1.98333	1.00333	------	------	------	------	------	------	------	------	------	------	------	------	------	------	------
MSTRG.11619	-	5.21	0.54	0.59	0	0	0	2.11333	0	GO:000396	MF:RNA-directed DNA polymerase activity;	------	------	------	------	ENOG4111RKA;ENOG410ZJFW;ENOG41120A8;ENOG410YMB3;ENOG410YRUW	S:Function unknown;	XP_012552458.1	uncharacterized protein LOC105842745, partial [Bombyx mori]	------	------	------	------	------
MSTRG.11624	-	4.3	3.48	5.08	4.05	2.61	6.14	4.28667	4.26667	GO:0005576;GO:0008083;GO:000367	CC:extracellular region;MF:growth factor activity;MF:DNA binding;	K14169	CTU2, NCS2	map04122	Sulfur relay system	ENOG4111RI3	S:Function unknown	XP_022118351.1	uncharacterized protein LOC110995482 [Pieris rapae]	------	------	------	------	------
MSTRG.11626	-	5.64	3.53	3.3	3.35	2.85	3.29	4.15667	3.16333	------	------	------	------	------	------	------	------	------	------	------	------	------	------	------
MSTRG.11627	-	8.18	4.13	0.93	0	0	0	4.41333	0	------	------	------	------	------	------	------	------	------	------	------	------	------	------	------
MSTRG.11632	-	0	0	0	0	0	0	0	0	GO:0016021;GO:001674	CC:integral component of membrane;MF:transferase activity, transferring acyl groups other than amino-acyl groups;	------	------	------	------	ENOG410YD1T;ENOG410YWG8;ENOG41113KS	L:Replication, recombination and repair;S:Function unknown;S:Function unknown	XP_012548136.1	uncharacterized protein LOC101744376 [Bombyx mori]	------	------	------	------	------
MSTRG.11633	-	0.11	0	0.09	0.17	1.05	1.2	0.066667	0.806667	GO:0016021;GO:001674	CC:integral component of membrane;MF:transferase activity, transferring acyl groups other than amino-acyl groups;	------	------	------	------	ENOG410YD1T	S:Function unknown	XP_012548136.1	uncharacterized protein LOC101744376 [Bombyx mori]	------	------	PF04235.13	DUF418	Protein of unknown function
MSTRG.11648	-	2.82	1.77	1.4	1.06	1.33	1.14	1.99667	1.17667	------	------	------	------	------	------	------	------	------	------	------	------	------	------	------
MSTRG.11654	-	2.99	2.71	3.19	1.72	1.6	1.86	2.96333	1.72667	GO:001602	CC:integral component of membrane;	------	------	------	------	ENOG4110RKJ	S:Function unknown	XP_004929008.1	uncharacterized protein LOC101741921 isoform X2 [Bombyx mori]	------	------	------	------	------
MSTRG.11682	-	1.09	1.46	0.45	1.49	1.5	1.8	1	1.59667	------	------	------	------	------	------	------	------	------	------	------	------	------	------	------
MSTRG.11685	-	0	5.03	3.54	8.87	0	1.58	2.85667	3.48333	GO:0003723;GO:0003755;GO:000367	MF:RNA binding;MF:peptidyl-prolyl cis-trans isomerase activity;MF:DNA binding;	------	------	------	------	ENOG4111NZM	S:Function unknown	XP_021203801.1	uncharacterized protein LOC110385226 isoform X1 [Bombyx mori]	------	------	------	------	------
MSTRG.11689	-	2	2.3	2.13	1.52	1.7	1.33	2.14333	1.51667	------	------	------	------	------	------	------	------	------	------	------	------	------	------	------
MSTRG.11690	-	2.73	2.07	2.7	2.07	1.92	1.85	2.5	1.94667	------	------	------	------	------	------	------	------	------	------	------	------	------	------	------
MSTRG.11697	-	98.98	96.41	92.17	89.86	97.26	87.56	95.8533	91.56	GO:0006099;GO:0005739;GO:0000166;GO:0048037;GO:0004775;GO:000477	BP:tricarboxylic acid cycle;CC:mitochondrion;MF:nucleotide binding;MF:cofactor binding;MF:succinate-CoA ligas;MF:succinate-CoA ligas;	K01899	LSC1	map00020;map00640	Citrate cycle (TCA cycle);Propanoate metabolism	COG0074	C:Energy production and conversion	XP_004928994.1	succinate--CoA ligase [ADP/GDP-forming] subunit alpha, mitochondrial [Bombyx mori]	sp|Q94522|SUCA_DROME;	Succinate--CoA ligase [ADP/GDP-forming] subunit alpha, mitochondrial OS=Drosophila melanogaster OX=7227 GN=Scsalpha1 PE=2 SV=3;	PF02629.20;PF00549.20;PF13607.7;PF13380.7	CoA_binding;Ligase_CoA;Succ_CoA_lig;CoA_binding_2	CoA binding domain;CoA-ligase;Succinyl-CoA ligase like flavodoxin domain;CoA binding domain
MSTRG.11698	-	5.66	5	4.66	5.7	5.41	4.77	5.10667	5.29333	------	------	K11433	SETMAR	map00310	Lysine degradation	COG2801	L:Replication, recombination and repair	XP_021205410.1	uncharacterized protein LOC110385670 [Bombyx mori]	sp|P04323|POL3_DROME;	Retrovirus-related Pol polyprotein from transposon 17.6 OS=Drosophila melanogaster OX=7227 GN=pol PE=4 SV=1;	PF12259.9;PF13975.7;PF13650.7;PF17921.2;PF00665.27;PF09337.11;PF17917.2;PF17919.2;PF00078.28;PF03732.18;PF13565.7;PF17906.2;PF13551.7;PF13358.7	Baculo_F;gag-asp_proteas;Asp_protease_2;Integrase_H2C2;rve;zf-H2C2;RT_RNaseH;RT_RNaseH_2;RVT_1;Retrotrans_gag;HTH_32;HTH_48;HTH_29;DDE_3	Baculovirus F protein;gag-polyprotein putative aspartyl protease;Aspartyl protease;Integrase zinc binding domain;Integrase core domain;H2C2 zinc finger;RNase H-like domain found in reverse transcriptase;RNase H-like domain found in reverse transcriptase;Reverse transcriptase;Retrotransposon gag protein;Homeodomain-like domain;HTH domain in Mos1 transposase;Winged helix-turn helix;DDE superfamily …
MSTRG.11699	-	1.6	2.1	1.52	2.29	1.99	2.19	1.74	2.15667	------	------	K11433	SETMAR	map00310	Lysine degradation	COG2801	L:Replication, recombination and repair	XP_021205410.1	uncharacterized protein LOC110385670 [Bombyx mori]	sp|Q7JQ07|MOS1T_DROMA;	Mariner Mos1 transposase OS=Drosophila mauritiana OX=7226 GN=mariner\T PE=1 SV=1;	PF12259.9;PF17921.2;PF00665.27;PF13565.7;PF17906.2;PF13551.7;PF13358.7	Baculo_F;Integrase_H2C2;rve;HTH_32;HTH_48;HTH_29;DDE_3	Baculovirus F protein;Integrase zinc binding domain;Integrase core domain;Homeodomain-like domain;HTH domain in Mos1 transposase;Winged helix-turn helix;DDE superfamily endonuclease
MSTRG.11700	-	5.46	5.35	4.85	5.77	4.94	5.45	5.22	5.38667	GO:0016021;GO:0003964;GO:001674	CC:integral component of membrane;MF:RNA-directed DNA polymerase activity;MF:transferase activity, transferring acyl groups;	------	------	------	------	ENOG4111RKA;ENOG410YRUW;ENOG4110RGH;ENOG410YQSC	S:Function unknown;	BAC57926.1	reverse transcriptase [Bombyx mori]	------	------	------	------	------
MSTRG.11701	-	3.77	3.61	2.4	4.92	3.28	5.82	3.26	4.67333	------	------	------	------	------	------	ENOG410Y68G	S:Function unknown	XP_012548148.1	uncharacterized protein LOC101739604 isoform X1 [Bombyx mori]	------	------	------	------	------
MSTRG.11707	-	122.81	13.81	14.9	57.33	50.12	7.73	50.5067	38.3933	------	------	------	------	------	------	------	------	------	------	------	------	------	------	------
MSTRG.1171	-	11.91	10.52	10.47	8.09	7.44	7.26	10.9667	7.59667	GO:0006310;GO:0006281;GO:0000723;GO:0016021;GO:0016020;GO:0005549;GO:0004984;GO:0003678;GO:000552	BP:DNA recombination;BP:DNA repair;BP:telomere maintenance;CC:integral component of membrane;CC:membrane;MF:odorant binding;MF:olfactory receptor activity;MF:DNA helicase activity;MF:ATP binding;	K22420	MEIOB	------	------	------	------	BAH66363.1	olfactory receptor [Bombyx mori]	------	------	------	------	------
MSTRG.11710	-	0	0	0	15.85	0	0	0	5.28333	------	------	------	------	------	------	------	------	------	------	------	------	------	------	------
MSTRG.11711	-	1.11	1.24	1.44	0.8	0.97	0.71	1.26333	0.826667	GO:0006310;GO:0000723;GO:0006281;GO:0016021;GO:0003678;GO:000552	BP:DNA recombination;BP:telomere maintenance;BP:DNA repair;CC:integral component of membrane;MF:DNA helicase activity;MF:ATP binding;	K22420	MEIOB	------	------	------	------	AAO33922.1	unknown [Bombyx mori]	------	------	------	------	------
MSTRG.11714	-	0	0	0	2.79	0	1.36	0	1.38333	------	------	------	------	------	------	------	------	------	------	------	------	------	------	------
MSTRG.11715	-	3.06	2.83	3.25	2.33	1.51	2.59	3.04667	2.14333	GO:0006310;GO:0000723;GO:0006281;GO:0016021;GO:0003678;GO:000552	BP:DNA recombination;BP:telomere maintenance;BP:DNA repair;CC:integral component of membrane;MF:DNA helicase activity;MF:ATP binding;	K22420	MEIOB	------	------	------	------	BAW33744.1	ATP-dependent helicase [Bombyx mori]	------	------	------	------	------
MSTRG.11717	-	0	0	0	21.34	23.3	0	0	14.88	------	------	------	------	------	------	------	------	------	------	------	------	------	------	------
MSTRG.11723	-	3.16	4.47	1.91	1.8	2.45	4.69	3.18	2.98	------	------	------	------	------	------	------	------	------	------	------	------	------	------	------
MSTRG.11724	-	7.82	5.65	5.9	0	0	0	6.45667	0	------	------	------	------	------	------	------	------	------	------	------	------	------	------	------
MSTRG.11725	-	1.78	3.35	1.92	2.26	0	0	2.35	0.753333	------	------	------	------	------	------	------	------	------	------	------	------	------	------	------
MSTRG.11726	-	7.52	0	0	0	1.45	0	2.50667	0.483333	GO:0003964;GO:000451	MF:RNA-directed DNA polymerase activity;MF:endonuclease activity;	------	------	------	------	------	------	XP_023951013.1	LOW QUALITY PROTEIN: uncharacterized protein LOC112055225 [Bicyclus anynana]	------	------	------	------	------
MSTRG.11731	-	0.81	1.03	0.4	1.01	0.51	0.75	0.746667	0.756667	------	------	------	------	------	------	------	------	------	------	------	------	------	------	------
MSTRG.11733	-	56.96	43.75	38.83	38.54	38.15	38.21	46.5133	38.3	------	------	------	------	------	------	------	------	------	------	------	------	------	------	------
MSTRG.11734	-	10.84	8.92	3.98	6.76	8.16	6.61	7.91333	7.17667	------	------	------	------	------	------	------	------	------	------	------	------	------	------	------
MSTRG.11736	-	0	0.28	0	0.9	1.82	0.88	0.093333	1.2	------	------	------	------	------	------	------	------	------	------	------	------	------	------	------
MSTRG.11737	-	13.67	14.45	12.59	15.59	7.13	9.76	13.57	10.8267	------	------	------	------	------	------	------	------	------	------	------	------	------	------	------
MSTRG.11738	-	0.91	0.82	1.04	1.35	1.24	1.01	0.923333	1.2	------	------	K11433	SETMAR	map00310	Lysine degradation	ENOG4111GY5;COG2940	S:Function unknown;	XP_027489463.1	histone-lysine N-methyltransferase SETMAR-like [Corapipo altera]	sp|Q53H47|SETMR_HUMAN;	Histone-lysine N-methyltransferase SETMAR OS=Homo sapiens OX=9606 GN=SETMAR PE=1 SV=2;	PF01359.19	Transposase_1	Transposase
MSTRG.1174	-	3.65	3.43	3.64	3.72	2.57	2.8	3.57333	3.03	GO:0031514;GO:0004519;GO:000396	CC:motile cilium;MF:endonuclease activity;MF:RNA-directed DNA polymerase activity;	------	------	------	------	ENOG4111Y55;ENOG410Y65V;ENOG4111HHG;ENOG410ZU9B;ENOG410YTY7	S:Function unknown;	PZC85214.1	hypothetical protein B5X24_HaOG202399 [Helicoverpa armigera]	sp|Q10126|YSM6_CAEEL;	Putative uncharacterized transposon-derived protein F52C9.6 OS=Caenorhabditis elegans OX=6239 GN=F52C9.6 PE=5 SV=1;	PF00078.28;PF13843.7	RVT_1;DDE_Tnp_1_7	Reverse transcriptase;Transposase IS4
MSTRG.11745	-	21.01	23.61	25.45	23	22.67	20.19	23.3567	21.9533	GO:0005634;GO:000367	CC:nucleus;MF:DNA binding;	------	------	------	------	ENOG410XTMJ;ENOG410XYZ1;ENOG410ZB97	K:Transcription;S:Function unknown;S:Function unknown	XP_004928976.1	uncharacterized protein LOC101737259 isoform X1 [Bombyx mori]	------	------	PF10545.10;PF02944.21	MADF_DNA_bdg;BESS	Alcohol dehydrogenase transcription factor Myb/SANT-like;BESS motif
MSTRG.1175	-	262.1	216.11	202.5	231.23	263.94	129.01	226.903	208.06	------	------	------	------	------	------	------	------	------	------	------	------	------	------	------
MSTRG.11751	-	2.76	0.53	2.14	1.82	1.23	1.31	1.81	1.45333	------	------	------	------	------	------	------	------	------	------	------	------	------	------	------
MSTRG.11753	-	8.41	7.35	7.8	6.72	5.57	6.3	7.85333	6.19667	------	------	K23625	ATXN2_2L	map04711;map05017	Circadian rhythm - fly;Spinocerebellar ataxia	------	------	XP_028028816.1	ataxin-2-like protein isoform X4 [Bombyx mandarina]	------	------	PF07145.16	PAM2	Ataxin-2 C-terminal region
MSTRG.11755	-	16.77	14.02	15.14	13.51	16.21	14.95	15.31	14.89	GO:001602	CC:integral component of membrane;	------	------	------	------	ENOG4111FAF	S:Function unknown	XP_004929096.2	uncharacterized protein LOC101743841 [Bombyx mori]	------	------	------	------	------
MSTRG.1176	-	2.52	3.59	1.98	0	0	3.67	2.69667	1.22333	------	------	------	------	------	------	ENOG4111EGX	S:Function unknown	------	------	------	------	------	------	------
MSTRG.11762	-	67.15	57.98	59.98	122.45	125.96	117.21	61.7033	121.873	------	------	------	------	------	------	------	------	------	------	------	------	------	------	------
MSTRG.11764	-	17.25	0	0	2.59	7.86	7.19	5.75	5.88	------	------	------	------	------	------	------	------	------	------	------	------	------	------	------
MSTRG.11766	-	7.68	6.62	6.93	8.61	9.5	9.41	7.07667	9.17333	------	------	------	------	------	------	ENOG410Z0C2;ENOG410Y65V;ENOG410YUPY	S:Function unknown;	XP_032512747.1	uncharacterized protein LOC116766766 [Danaus plexippus plexippus]	------	------	------	------	------
MSTRG.11769	-	0	0	0.06	0.16	0	0	0.02	0.053333	GO:000716	BP:signal transduction;	K20637	ARHGAP15	------	------	ENOG410ZP6T	U:Intracellular trafficking, secretion, and vesicular transport	XP_004929093.2	uncharacterized protein LOC101743410 [Bombyx mori]	------	------	------	------	------
MSTRG.11773	-	2.66	2.42	2.27	1.93	1.24	2.77	2.45	1.98	------	------	------	------	------	------	------	------	------	------	------	------	------	------	------
MSTRG.11774	-	3.09	2.77	3.34	2.94	2.86	4.79	3.06667	3.53	------	------	------	------	------	------	ENOG4110SPW	S:Function unknown	XP_021205436.1	trichohyalin isoform X1 [Bombyx mori]	------	------	------	------	------
MSTRG.1178	-	0.29	0.26	1.43	0.45	0	0.67	0.66	0.373333	GO:0016485;GO:0016021;GO:0005777;GO:0004252;GO:0004519;GO:000396	BP:protein processing;CC:integral component of membrane;CC:peroxisome;MF:serine-type endopeptidase activity;MF:endonuclease activity;MF:RNA-directed DNA polymerase activity;	------	------	------	------	------	------	BAD86652.1	reverse transcriptase, partial [Bombyx mori]	------	------	------	------	------
MSTRG.11780	-	1.88	2.05	2.01	1.27	1.62	1.37	1.98	1.42	GO:0031514;GO:0016021;GO:0004180;GO:000823	CC:motile cilium;CC:integral component of membrane;MF:carboxypeptidase activity;MF:serine-type peptidase activity;	------	------	------	------	ENOG410XR7V	S:Function unknown	GBP68476.1	hypothetical protein EVAR_52637_1 [Eumeta japonica]	------	------	------	------	------
MSTRG.11784	-	0.83	0.59	0.86	1.45	0.98	0.48	0.76	0.97	------	------	------	------	------	------	------	------	------	------	------	------	------	------	------
MSTRG.11800	-	0	0.42	0	1.32	0.43	2.25	0.14	1.33333	GO:0006725;GO:0008198;GO:0008270;GO:001670	BP:cellular aromatic compound metabolic process;MF:ferrous iron binding;MF:zinc ion binding;MF:oxidoreductase activity, acting on single donors with incorporation of molecular oxygen;	------	------	------	------	COG3384	S:Function unknown	AYE56498.1	4,5-DOPA extradiol dioxygenase [Bombyx mori]	------	------	------	------	------
MSTRG.11801	-	0	1.72	0	2.39	0.83	0.82	0.573333	1.34667	GO:000367	MF:nucleic acid binding;	K23222	HARBI1	------	------	ENOG411206Y	S:Function unknown	RVE44544.1	hypothetical protein evm_010810 [Chilo suppressalis]	------	------	------	------	------
MSTRG.11804	-	2.64	2.02	2.62	1.84	2.19	1.84	2.42667	1.95667	GO:0003964;GO:0004523;GO:000367	MF:RNA-directed DNA polymerase activity;MF:RNA-DNA hybrid ribonuclease activity;MF:nucleic acid binding;	------	------	------	------	ENOG4111I63;ENOG410Y65V;ENOG410XQYK;ENOG410ZST3;ENOG41119F7;ENOG410ZCHD;ENOG41112V0;ENOG41119KG	S:Function unknown;	XP_012552603.1	uncharacterized protein LOC105842894 [Bombyx mori]	------	------	PF00075.25	RNase_H	RNase H
MSTRG.11808	-	9.85	5.85	6.14	8.77	6.57	6.86	7.28	7.4	GO:0015074;GO:000367	BP:DNA integration;MF:nucleic acid binding;	------	------	------	------	ENOG410YP2D;COG2801;COG1524	S:Function unknown;L:Replication, recombination and repair;L:Replication, recombination and repair	XP_026736810.1	uncharacterized protein LOC113500286 [Trichoplusia ni]	------	------	PF05380.14;PF00078.28	Peptidase_A17;RVT_1	Pao retrotransposon peptidase;Reverse transcriptase
MSTRG.11809	-	0	6.95	13.75	0	0	5.91	6.9	1.97	------	------	------	------	------	------	------	------	------	------	------	------	------	------	------
MSTRG.11810	-	2.68	0	0	5.89	9.57	9.99	0.893333	8.48333	GO:0005634;GO:0005576;GO:0016021;GO:0008083;GO:0008270;GO:0003677;GO:001675	CC:nucleus;CC:extracellular region;CC:integral component of membrane;MF:growth factor activity;MF:zinc ion binding;MF:DNA binding;MF:transferase activity, transferring hexosyl groups;	K14169	CTU2, NCS2	map04122	Sulfur relay system	------	------	RVE41042.1	hypothetical protein evm_014306 [Chilo suppressalis]	------	------	------	------	------
MSTRG.11815	-	5.66	4.21	9.8	9.64	8.58	8.15	6.55667	8.79	------	------	------	------	------	------	------	------	------	------	------	------	------	------	------
MSTRG.11816	-	6.96	17.13	0	6.84	0	0	8.03	2.28	------	------	------	------	------	------	ENOG4110QTT	G:Carbohydrate transport and metabolism	------	------	------	------	------	------	------
MSTRG.11819	-	34.5	34.3	32.49	34.94	32.46	33.65	33.7633	33.6833	GO:0003676;GO:000367	MF:nucleic acid binding;MF:DNA binding;	------	------	------	------	ENOG410ZC30	S:Function unknown	XP_012548180.1	uncharacterized protein LOC101742695 [Bombyx mori]	------	------	------	------	------
MSTRG.11820	-	2.55	0.83	3.56	12.9	4.56	6.32	2.31333	7.92667	------	------	------	------	------	------	------	------	------	------	------	------	------	------	------
MSTRG.11822	-	4.46	4.02	3.18	3.1	3.9	2.93	3.88667	3.31	------	------	------	------	------	------	------	------	------	------	------	------	------	------	------
MSTRG.11833	-	4.04	2.92	4.03	3.93	3.4	3.32	3.66333	3.55	------	------	------	------	------	------	------	------	------	------	------	------	------	------	------
MSTRG.11834	-	3.26	3.69	2.64	1	1.01	1.46	3.19667	1.15667	------	------	------	------	------	------	------	------	------	------	------	------	------	------	------
MSTRG.11835	-	0	0	0	0	0	0	0	0	------	------	------	------	------	------	COG1282	C:Energy production and conversion	------	------	------	------	------	------	------
MSTRG.11837	-	5.56	5.83	12.77	9.8	8.6	7.67	8.05333	8.69	------	------	------	------	------	------	------	------	------	------	------	------	------	------	------
MSTRG.1184	-	2.57	2.09	2.47	2.03	1.25	1.34	2.37667	1.54	------	------	------	------	------	------	------	------	------	------	------	------	------	------	------
MSTRG.11841	-	4.64	3.54	2.37	3.52	3.67	2.87	3.51667	3.35333	------	------	------	------	------	------	------	------	XP_004932375.2	uncharacterized protein LOC101740300 [Bombyx mori]	------	------	------	------	------
MSTRG.11842	-	18.74	15.57	15.2	14.24	12.81	13.96	16.5033	13.67	------	------	------	------	------	------	ENOG41120JI	S:Function unknown	XP_028043311.1	uncharacterized protein F58A4.6 [Bombyx mandarina]	sp|P34473|YMH6_CAEEL;	Uncharacterized protein F58A4.6 OS=Caenorhabditis elegans OX=6239 GN=F58A4.6 PE=4 SV=3;	PF16065.6	DUF4807	Domain of unknown function
MSTRG.11845	-	31.87	24.85	30.31	24.44	25.71	32.68	29.01	27.61	------	------	------	------	------	------	ENOG41122AA	S:Function unknown	XP_012548256.1	uncharacterized protein LOC101743839 [Bombyx mori]	------	------	------	------	------
MSTRG.11846	-	6.97	5.6	5.48	5.57	6.46	4.79	6.01667	5.60667	------	------	------	------	------	------	ENOG41122AA	S:Function unknown	XP_028043291.1	uncharacterized protein LOC114252830 [Bombyx mandarina]	------	------	------	------	------
MSTRG.11847	-	0	0	0	2.26	1.79	1.75	0	1.93333	------	------	------	------	------	------	------	------	XP_028033438.1	piggyBac transposable element-derived protein 4-like [Bombyx mandarina]	------	------	------	------	------
MSTRG.11853	-	33.15	29.98	27.78	24.77	23.65	24.06	30.3033	24.16	------	------	------	------	------	------	ENOG410ZYYA	U:Intracellular trafficking, secretion, and vesicular transport	GBP61683.1	hypothetical protein EVAR_43621_1 [Eumeta japonica]	------	------	------	------	------
MSTRG.11854	-	10.86	8.84	2.81	5.45	4.75	2.09	7.50333	4.09667	------	------	------	------	------	------	ENOG4110QTT	G:Carbohydrate transport and metabolism	------	------	------	------	------	------	------
MSTRG.11855	-	0	13.31	0	0	16.26	15.64	4.43667	10.6333	------	------	------	------	------	------	------	------	------	------	------	------	------	------	------
MSTRG.11856	-	3.14	2.94	2.53	3.43	2.53	2.59	2.87	2.85	GO:0016021;GO:0008270;GO:000367	CC:integral component of membrane;MF:zinc ion binding;MF:nucleic acid binding;	------	------	------	------	ENOG410XNQC;COG2801	S:Function unknown;L:Replication, recombination and repair	CAB3256284.1	unnamed protein product [Arctia plantaginis]	------	------	PF03732.18	Retrotrans_gag	Retrotransposon gag protein
MSTRG.11857	-	3.12	2.47	5.25	4.34	1.46	5.37	3.61333	3.72333	GO:0015074;GO:0003964;GO:0008233;GO:0008270;GO:000367	BP:DNA integration;MF:RNA-directed DNA polymerase activity;MF:peptidase activity;MF:zinc ion binding;MF:nucleic acid binding;	------	------	------	------	------	------	CAB0004015.1	unnamed protein product, partial [Nesidiocoris tenuis]	------	------	PF17921.2	Integrase_H2C2	Integrase zinc binding domain
MSTRG.11858	-	2.18	2.43	2.78	2.84	2.73	2.46	2.46333	2.67667	------	------	------	------	------	------	ENOG410XRSQ;ENOG41113KY	S:Function unknown;	XP_012548161.1	uncharacterized protein LOC105842050 [Bombyx mori]	------	------	------	------	------
MSTRG.11859	-	7.3	7.22	8.4	8.31	8.28	6.94	7.64	7.84333	GO:0015074;GO:0016021;GO:0003964;GO:0008270;GO:000367	BP:DNA integration;CC:integral component of membrane;MF:RNA-directed DNA polymerase activity;MF:zinc ion binding;MF:nucleic acid binding;	------	------	------	------	ENOG410XRW9;ENOG4111RKA;ENOG41120A8;ENOG410YRUW;ENOG410YQSC;COG2801	U:Intracellular trafficking, secretion, and vesicular transport;S:Function unknown;S:Function unknown;S:Function unknown;S:Function unknown;L:Replication, recombination and repair	BAD86650.1	reverse transcriptase, partial [Bombyx mori]	------	------	------	------	------
MSTRG.1186	-	10.21	12	13.86	8.3	7.49	6.95	12.0233	7.58	------	------	------	------	------	------	------	------	------	------	------	------	------	------	------
MSTRG.11860	-	1.29	1.06	6.73	3.12	3.54	1.95	3.02667	2.87	------	------	------	------	------	------	------	------	------	------	------	------	------	------	------
MSTRG.11861	-	2.16	1.5	4.95	2.56	0	0	2.87	0.853333	------	------	------	------	------	------	------	------	------	------	------	------	------	------	------
MSTRG.11863	-	0	0	0	0	0	0	0	0	------	------	------	------	------	------	------	------	------	------	------	------	------	------	------
MSTRG.11864	-	22.07	4.36	3.23	4.58	7.94	5.97	9.88667	6.16333	------	------	------	------	------	------	------	------	------	------	------	------	------	------	------
MSTRG.11865	-	6.19	21.21	8.52	8	0.24	7.61	11.9733	5.28333	------	------	------	------	------	------	------	------	------	------	------	------	------	------	------
MSTRG.1187	-	5.92	5.41	8.53	11.76	9.22	4.35	6.62	8.44333	------	------	------	------	------	------	------	------	------	------	------	------	------	------	------
MSTRG.11882	-	0	0	0.78	0	0	0	0.26	0	------	------	------	------	------	------	------	------	------	------	------	------	------	------	------
MSTRG.11886	-	0.32	0	1.82	0.53	0.25	0.48	0.713333	0.42	GO:000425	MF:serine-type endopeptidase activity;	K09632	CTRL	map04972;map04974	Pancreatic secretion;Protein digestion and absorption	COG5640	S:Function unknown	XP_030024501.1	trypsin 5G1-like [Manduca sexta]	sp|Q5G268|NETR_NOMLE;	Neurotrypsin OS=Nomascus leucogenys OX=61853 GN=PRSS12 PE=3 SV=1;	PF00089.27	Trypsin	Trypsin
MSTRG.11910	-	2.58	3.66	2.78	3.71	3.9	4.27	3.00667	3.96	------	------	------	------	------	------	------	------	XP_004928911.1	uncharacterized protein LOC101740418 [Bombyx mori]	------	------	------	------	------
MSTRG.11912	-	4.85	2.94	2.22	2.41	2.93	2.08	3.33667	2.47333	------	------	------	------	------	------	------	------	------	------	------	------	------	------	------
MSTRG.11925	-	0.88	1.25	0.18	1.54	0.17	0.34	0.77	0.683333	------	------	------	------	------	------	ENOG4110SIM	S:Function unknown	XP_004928905.3	uncharacterized protein LOC101739547 [Bombyx mori]	------	------	------	------	------
MSTRG.11926	-	18.71	2.47	2.96	5.42	11.15	8.14	8.04667	8.23667	------	------	------	------	------	------	------	------	------	------	------	------	------	------	------
MSTRG.11930	-	0	14.13	21.89	6.96	0	6.99	12.0067	4.65	------	------	------	------	------	------	------	------	------	------	------	------	------	------	------
MSTRG.11934	-	15.67	0	12.3	0	0	42.36	9.32333	14.12	------	------	------	------	------	------	------	------	------	------	------	------	------	------	------
MSTRG.11936	-	7.63	0	0	0.02	3.53	0	2.54333	1.18333	GO:0006457;GO:0016272;GO:0008270;GO:0051082;GO:0004523;GO:0003676;GO:0003964;GO:000372	BP:protein folding;CC:prefoldin complex;MF:zinc ion binding;MF:unfolded protein binding;MF:RNA-DNA hybrid ribonuclease activity;MF:nucleic acid binding;MF:RNA-directed DNA polymerase activity;MF:RNA binding;	------	------	------	------	ENOG4111I63;ENOG41119F7;ENOG410Y65V;ENOG410ZEFV	S:Function unknown;	GFG30725.1	hypothetical protein Cfor_02937 [Coptotermes formosanus]	------	------	PF14529.7;PF03372.24	Exo_endo_phos_2;Exo_endo_phos	Endonuclease-reverse transcriptase;Endonuclease/Exonuclease/phosphatase family
MSTRG.11940	-	20.21	16.11	20.26	13.39	14.43	13.78	18.86	13.8667	------	------	------	------	------	------	------	------	XP_022824365.1	uncharacterized protein LOC111354941 [Spodoptera litura]	------	------	------	------	------
MSTRG.11945	-	45.56	36.46	42.64	50.32	53.05	47.36	41.5533	50.2433	GO:0006457;GO:0016272;GO:0004523;GO:0051082;GO:0003723;GO:0003676;GO:0003964;GO:000827	BP:protein folding;CC:prefoldin complex;MF:RNA-DNA hybrid ribonuclease activity;MF:unfolded protein binding;MF:RNA binding;MF:nucleic acid binding;MF:RNA-directed DNA polymerase activity;MF:zinc ion binding;	------	------	------	------	ENOG4111I63;ENOG410Y65V;ENOG41119F7;ENOG410ZEFV;ENOG410Y6H4	S:Function unknown;	RVE45182.1	hypothetical protein evm_010205 [Chilo suppressalis]	------	------	PF14529.7;PF03372.24;PF18585.2	Exo_endo_phos_2;Exo_endo_phos;zf-CCCH_6	Endonuclease-reverse transcriptase;Endonuclease/Exonuclease/phosphatase family;Chromatin remodeling factor Mit1 C-terminal Zn finger 2
MSTRG.11948	-	0	0	0	0	0	0	0	0	------	------	------	------	------	------	------	------	------	------	------	------	------	------	------
MSTRG.1195	-	46.37	50.07	29.81	39.74	62.55	52.24	42.0833	51.51	GO:0006310;GO:0000723;GO:0006281;GO:0007304;GO:0007275;GO:0042600;GO:0005213;GO:0003678;GO:000552	BP:DNA recombination;BP:telomere maintenance;BP:DNA repair;BP:chorion-containing eggshell formation;BP:multicellular organism development;CC:chorion;MF:structural constituent of chorion;MF:DNA helicase activity;MF:ATP binding;	------	------	------	------	------	------	BAS21370.1	chorion class A [Bombyx mori]	------	------	------	------	------
MSTRG.11950	-	1.04	0	0	0	0	0	0.346667	0	GO:0016021;GO:001627	CC:integral component of membrane;MF:protein-lysine N-methyltransferase activity;	------	------	------	------	ENOG4111IHU;COG0500	S:Function unknown;	XP_004928895.1	protein FAM173B [Bombyx mori]	sp|Q9XX11|ACKMT_CAEEL;	ATP synthase subunit C lysine N-methyltransferase OS=Caenorhabditis elegans OX=6239 GN=Y39A1A.21 PE=1 SV=2;	------	------	------
MSTRG.11951	-	19.05	16.26	15.91	18.04	16.86	18.6	17.0733	17.8333	------	------	------	------	------	------	ENOG410YKH0;ENOG41115H7;ENOG411206Y;COG0465	S:Function unknown;O:Posttranslational modification, protein turnover, chaperones	XP_028035237.1	uncharacterized protein LOC114246756 [Bombyx mandarina]	------	------	PF05485.13	THAP	THAP domain
MSTRG.11955	-	3.39	1.58	1.92	3.77	5.09	3.98	2.29667	4.28	------	------	------	------	------	------	COG1282	C:Energy production and conversion	------	------	------	------	------	------	------
MSTRG.11967	-	24.74	20.41	20.41	18.13	18.26	17.32	21.8533	17.9033	------	------	------	------	------	------	------	------	------	------	------	------	------	------	------
MSTRG.11968	-	57.5	82.88	44.07	36.6	44.89	42.13	61.4833	41.2067	------	------	------	------	------	------	ENOG4110QTT	G:Carbohydrate transport and metabolism	------	------	------	------	------	------	------
MSTRG.1197	-	0	0.97	1.11	0.52	0	0	0.693333	0.173333	------	------	------	------	------	------	------	------	------	------	------	------	------	------	------
MSTRG.11971	-	0	22.2	38.13	7.27	0	0	20.11	2.42333	------	------	------	------	------	------	------	------	------	------	------	------	------	------	------
MSTRG.11976	-	0	3.95	1.41	2.66	1.65	1.41	1.78667	1.90667	------	------	------	------	------	------	------	------	------	------	------	------	------	------	------
MSTRG.11978	-	40.99	43.26	65.8	50.02	68.28	48.19	50.0167	55.4967	------	------	------	------	------	------	ENOG4110QTT	G:Carbohydrate transport and metabolism	------	------	------	------	------	------	------
MSTRG.1198	-	115.23	100.48	125.02	131.61	98.3	102.77	113.577	110.893	------	------	------	------	------	------	------	------	------	------	------	------	------	------	------
MSTRG.1199	-	8.72	0	0	0	0	6.26	2.90667	2.08667	------	------	------	------	------	------	------	------	------	------	------	------	------	------	------
MSTRG.11990	-	3.08	4.5	0	8.95	3.06	2.34	2.52667	4.78333	------	------	------	------	------	------	------	------	------	------	------	------	------	------	------
MSTRG.12003	-	19.9	0	4.48	7.03	4.27	6.15	8.12667	5.81667	------	------	------	------	------	------	ENOG4110QTT	G:Carbohydrate transport and metabolism	------	------	------	------	------	------	------
MSTRG.12006	-	0.85	1.36	0.69	0.68	1.25	0	0.966667	0.643333	GO:0016021;GO:0016887;GO:0005524;GO:000367	CC:integral component of membrane;MF:ATPase activity;MF:ATP binding;MF:DNA binding;	K14169	CTU2, NCS2	map04122	Sulfur relay system	ENOG410XQZ1;ENOG4111RI3;ENOG410XRZ4	O:Posttranslational modification, protein turnover, chaperones;S:Function unknown;S:Function unknown	XP_026822330.1	cytoplasmic tRNA 2-thiolation protein 2 isoform X1 [Rhopalosiphum maidis]	------	------	PF13551.7	HTH_29	Winged helix-turn helix
MSTRG.12007	-	12.49	11.01	9.4	8.89	11.16	11.77	10.9667	10.6067	------	------	------	------	------	------	------	------	------	------	------	------	------	------	------
MSTRG.1202	-	9.5	2.86	5.88	5.51	3.59	2.42	6.08	3.84	------	------	------	------	------	------	------	------	------	------	------	------	------	------	------
MSTRG.12024	-	0	23.58	5.98	6.11	12.98	0	9.85333	6.36333	GO:0006310;GO:0000723;GO:0006281;GO:0003678;GO:000552	BP:DNA recombination;BP:telomere maintenance;BP:DNA repair;MF:DNA helicase activity;MF:ATP binding;	------	------	------	------	------	------	BAW33744.1	ATP-dependent helicase [Bombyx mori]	------	------	------	------	------
MSTRG.12037	-	5.97	4.12	7.3	6.05	4.17	4.32	5.79667	4.84667	GO:0003964;GO:000451	MF:RNA-directed DNA polymerase activity;MF:endonuclease activity;	------	------	------	------	ENOG410ZN99;ENOG410ZQT9;ENOG411291K;ENOG410Y65V;ENOG410ZRA4;COG2801	S:Function unknown;L:Replication, recombination and repair	AAA17752.1	reverse transcriptase [Bombyx mori]	sp|Q9NBX4|RTXE_DROME;	Probable RNA-directed DNA polymerase from transposon X-element OS=Drosophila melanogaster OX=7227 GN=X-element\ORF2 PE=3 SV=1;	PF00078.28	RVT_1	Reverse transcriptase
MSTRG.12038	-	11.48	81.36	38.99	61.45	40.77	74.26	43.9433	58.8267	GO:0006310;GO:0000723;GO:0006281;GO:0003678;GO:000552	BP:DNA recombination;BP:telomere maintenance;BP:DNA repair;MF:DNA helicase activity;MF:ATP binding;	------	------	------	------	------	------	BAW33744.1	ATP-dependent helicase [Bombyx mori]	------	------	------	------	------
MSTRG.12042	-	9.49	14.54	11.23	14.64	12.06	12.04	11.7533	12.9133	------	------	------	------	------	------	ENOG4111EGX	S:Function unknown	XP_012553439.1	uncharacterized protein LOC101744165 [Bombyx mori]	------	------	------	------	------
MSTRG.1205	-	51.26	31.8	28.34	51.97	31.29	9.77	37.1333	31.01	GO:0003964;GO:000451	MF:RNA-directed DNA polymerase activity;MF:endonuclease activity;	------	------	------	------	ENOG410YN3V;ENOG410Y65V	S:Function unknown;	XP_021195930.1	craniofacial development protein 2-like [Helicoverpa armigera]	------	------	------	------	------
MSTRG.12063	-	3.25	2.1	3.68	4.85	3.62	0.98	3.01	3.15	------	------	------	------	------	------	------	------	------	------	------	------	------	------	------
MSTRG.12071	-	8.55	11.36	9.89	8.07	8.19	8.41	9.93333	8.22333	------	------	------	------	------	------	------	------	------	------	------	------	------	------	------
MSTRG.12072	-	2.53	5.22	5.05	3.76	7.17	2.3	4.26667	4.41	------	------	------	------	------	------	------	------	------	------	------	------	------	------	------
MSTRG.12082	-	0.6	1.89	1.89	0.36	1.18	1.67	1.46	1.07	------	------	------	------	------	------	------	------	------	------	------	------	------	------	------
MSTRG.12084	-	119.01	96.03	113.01	78.74	97.42	80.09	109.35	85.4167	GO:0006122;GO:000575	BP:mitochondrial electron transport, ubiquinol to cytochrome c;CC:mitochondrial respiratory chain complex III;	K00419	QCR9, UCRC	map00190;map04260;map05012;map05010;map05016;map04714;map04932	Oxidative phosphorylation;Cardiac muscle contraction;Parkinson disease;Alzheimer disease;Huntington disease;Thermogenesis;Non-alcoholic fatty liver disease (NAFLD)	ENOG4111IWZ;ENOG410XUZE	S:Function unknown;C:Energy production and conversion	XP_004928840.1	cytochrome b-c1 complex subunit 9 [Bombyx mori]	sp|Q8R1I1|QCR9_MOUSE;	Cytochrome b-c1 complex subunit 9 OS=Mus musculus OX=10090 GN=Uqcr10 PE=1 SV=1;	PF05365.13	UCR_UQCRX_QCR9	Ubiquinol-cytochrome C reductase, UQCRX/QCR9 like
MSTRG.12087	-	10.46	8.25	8.33	10.62	7.92	9.38	9.01333	9.30667	------	------	------	------	------	------	------	------	------	------	------	------	------	------	------
MSTRG.12089	-	14.54	5.32	1.78	4.15	3.31	3.44	7.21333	3.63333	------	------	------	------	------	------	------	------	------	------	------	------	------	------	------
MSTRG.12090	-	35.34	67.33	0.97	71	47.14	43.64	34.5467	53.9267	------	------	------	------	------	------	ENOG4110QTT	G:Carbohydrate transport and metabolism	------	------	------	------	------	------	------
MSTRG.12093	-	2.19	0	10.35	0	2.33	1.76	4.18	1.36333	GO:0015074;GO:000367	BP:DNA integration;MF:nucleic acid binding;	------	------	------	------	COG1524;ENOG410Y3Y9;ENOG410Z1QR;ENOG410YP2D	S:Function unknown;	XP_013194101.1	PREDICTED: uncharacterized protein LOC106137743 [Amyelois transitella]	------	------	------	------	------
MSTRG.12094	-	3.53	3.83	3.87	4.64	4.16	3.78	3.74333	4.19333	GO:0015074;GO:0008270;GO:000367	BP:DNA integration;MF:zinc ion binding;MF:nucleic acid binding;	------	------	------	------	ENOG410Z1QR;ENOG410YP2D;COG2801;ENOG410Y7Q4	S:Function unknown;L:Replication, recombination and repair;S:Function unknown	XP_013183420.1	PREDICTED: uncharacterized protein LOC106129409 [Amyelois transitella]	------	------	PF18701.2;PF00665.27;PF05380.14	DUF5641;rve;Peptidase_A17	Family of unknown function;Integrase core domain;Pao retrotransposon peptidase
MSTRG.12095	-	2.66	1.65	2.63	0.87	2.63	0.87	2.31333	1.45667	GO:0003964;GO:000367	MF:RNA-directed DNA polymerase activity;MF:nucleic acid binding;	------	------	------	------	ENOG410ZMKC;ENOG410Y6H4;ENOG4111RKA;ENOG4111I63;ENOG410Z9XE;ENOG410Y65V	S:Function unknown;	XP_026329024.1	uncharacterized protein LOC113236999 [Hyposmocoma kahamanoa]	------	------	PF14529.7;PF03372.24	Exo_endo_phos_2;Exo_endo_phos	Endonuclease-reverse transcriptase;Endonuclease/Exonuclease/phosphatase family
MSTRG.121	-	2.68	2.98	2.67	2.1	2.2	2.75	2.77667	2.35	GO:001602	CC:integral component of membrane;	K22420	MEIOB	------	------	------	------	BAH66325.1	olfactory receptor [Bombyx mori]	------	------	------	------	------
MSTRG.12109	-	0.6	0.14	0.5	0.71	0.36	0.15	0.413333	0.406667	------	------	------	------	------	------	------	------	XP_021204703.1	translation initiation factor eIF-2B subunit epsilon isoform X2 [Bombyx mori]	------	------	------	------	------
MSTRG.12131	-	0	0	0	0	0	0	0	0	------	------	------	------	------	------	------	------	------	------	------	------	------	------	------
MSTRG.1216	-	11.76	5.78	11.45	3.54	6.3	8.28	9.66333	6.04	------	------	------	------	------	------	------	------	------	------	------	------	------	------	------
MSTRG.12161	-	15.87	18.09	6.28	23.93	0	27.64	13.4133	17.19	------	------	------	------	------	------	------	------	------	------	------	------	------	------	------
MSTRG.12170	-	6.48	1.14	0.65	3.07	4.39	1.2	2.75667	2.88667	------	------	------	------	------	------	------	------	------	------	------	------	------	------	------
MSTRG.12173	-	1.61	4.22	2.84	3.71	3.58	3.5	2.89	3.59667	GO:0006310;GO:0006281;GO:0000723;GO:0016020;GO:0005549;GO:0004984;GO:0003678;GO:000552	BP:DNA recombination;BP:DNA repair;BP:telomere maintenance;CC:membrane;MF:odorant binding;MF:olfactory receptor activity;MF:DNA helicase activity;MF:ATP binding;	------	------	------	------	------	------	BAH66363.1	olfactory receptor [Bombyx mori]	------	------	------	------	------
MSTRG.12175	-	3.31	3.97	3.27	2.94	2.42	3.69	3.51667	3.01667	GO:0015074;GO:000367	BP:DNA integration;MF:nucleic acid binding;	------	------	------	------	ENOG410Y3Y9;ENOG41119T4	S:Function unknown;	XP_028042421.1	uncharacterized protein LOC114252111 [Bombyx mandarina]	------	------	PF18701.2	DUF5641	Family of unknown function
MSTRG.12176	-	7.85	8.82	9.65	12.69	11.03	9.54	8.77333	11.0867	GO:0003964;GO:0004519;GO:0046872;GO:000367	MF:RNA-directed DNA polymerase activity;MF:endonuclease activity;MF:metal ion binding;MF:nucleic acid binding;	K07870	RHOT1, ARHT1	map04137;map04214	Mitophagy - animal;Apoptosis - fly	ENOG410XS82;ENOG410ZNPD;ENOG410YEMM;ENOG410ZCN3	S:Function unknown;	BAC01114.1	reverse transcriptase [Bombyx mori]	sp|Q03278|PO21_NASVI;	Retrovirus-related Pol polyprotein from type-1 retrotransposable element R2;	------	------	------
MSTRG.12177	-	3.45	2.4	2.79	1.75	2.03	2.31	2.88	2.03	GO:0006002;GO:0016021;GO:0005524;GO:0016887;GO:0003677;GO:000387	BP:fructose 6-phosphate metabolic process;CC:integral component of membrane;MF:ATP binding;MF:ATPase activity;MF:DNA binding;MF:6-phosphofructokinase activity;	K14169	CTU2, NCS2	map04122	Sulfur relay system	ENOG410XQZ1;COG0153;ENOG4111RI3;ENOG4110CDI	O:Posttranslational modification, protein turnover, chaperones;G:Carbohydrate transport and metabolism;S:Function unknown;S:Function unknown	XP_026333619.1	uncharacterized protein LOC113240504 [Hyposmocoma kahamanoa]	------	------	------	------	------
MSTRG.12180	-	3.32	3.55	2.56	3.09	2.19	2.93	3.14333	2.73667	GO:0005975;GO:0005576;GO:0008083;GO:0003677;GO:0004672;GO:0004553;GO:0005524;GO:001649	BP:carbohydrate metabolic process;CC:extracellular region;MF:growth factor activity;MF:DNA binding;MF:protein kinase activity;MF:hydrolase activity, hydrolyzing O-glycosyl compounds;MF:ATP binding;MF:oxidoreductase activity;	K14169	CTU2, NCS2	map04122	Sulfur relay system	ENOG4111RI3	S:Function unknown	BAG15927.1	transposase [Bombyx mandarina]	------	------	PF13358.7	DDE_3	DDE superfamily endonuclease
MSTRG.12182	-	25.32	40.55	16.79	40.99	22.32	49.06	27.5533	37.4567	------	------	------	------	------	------	------	------	------	------	------	------	------	------	------
MSTRG.12183	-	8.9	14.75	17.65	14.13	8.83	12.69	13.7667	11.8833	------	------	K23203;K23206	THAP1_3;THAP5_8	------	------	ENOG410Z9ST;ENOG410ZI26;ENOG4111IWV	S:Function unknown;	XP_012552819.1	uncharacterized protein LOC101744110 isoform X5 [Bombyx mori]	------	------	------	------	------
MSTRG.12184	-	8.88	6.79	8.3	15.54	25.78	18.91	7.99	20.0767	------	------	------	------	------	------	COG1052	C:Energy production and conversion	------	------	------	------	------	------	------
MSTRG.12194	-	26.97	41.1	14.03	23.33	13.35	10.7	27.3667	15.7933	------	------	------	------	------	------	------	------	------	------	------	------	------	------	------
MSTRG.12196	-	5.07	6.09	21.34	9.33	23.44	10.83	10.8333	14.5333	------	------	------	------	------	------	------	------	------	------	------	------	------	------	------
MSTRG.12197	-	4.87	2.41	0.71	0	2.96	0.68	2.66333	1.21333	------	------	------	------	------	------	------	------	------	------	------	------	------	------	------
MSTRG.12198	-	8.97	6.49	7.46	7.72	5.75	6.55	7.64	6.67333	------	------	------	------	------	------	COG1282	C:Energy production and conversion	------	------	------	------	------	------	------
MSTRG.1220	-	5.87	5.68	5.61	4.11	4.9	4.98	5.72	4.66333	GO:0005576;GO:0008083;GO:000367	CC:extracellular region;MF:growth factor activity;MF:DNA binding;	K14169;K04467	CTU2, NCS2;IKBKA, IKKA, CHUK	map05166;map05215;map05142;map05165;map04657;map05145;map05212;map05167;map04014;map04659;map04658;map04010;map05168;map05169;map05162;map04210;map05163;map05135;map05160;map04920;map05161;map05010;map04622;map04623;map04620;map04621;map05131;map05130;map04625;map04380;map05164;map04122;map05221;map05220;map05222;map04662;map04660;map05200;map05132;map04668;map04068;map05418;map05170;map04062;map…	Human T-cell leukemia virus 1 infection;Prostate cancer;Chagas disease (American trypanosomiasis);Human papillomavirus infection;IL-17 signaling pathway;Toxoplasmosis;Pancreatic cancer;Kaposi sarcoma-associated herpesvirus infection;Ras signaling pathway;Th17 cell differentiation;Th1 and Th2 cell differentiation;MAPK signaling pathway;Herpes simplex virus 1 infection;Epstein-Barr virus infection;…	ENOG4111RI3	S:Function unknown	AEO90418.1	putative MhmaT1 transposase [Misgolas hubbardi]	sp|Q04202|TCB2_CAEBR;	Transposable element Tcb2 transposase OS=Caenorhabditis briggsae OX=6238 PE=3 SV=1;	PF13551.7	HTH_29	Winged helix-turn helix
MSTRG.12203	-	1.27	1.35	1.03	5.33	0.49	1.42	1.21667	2.41333	------	------	------	------	------	------	------	------	RVE54870.1	hypothetical protein evm_000637 [Chilo suppressalis]	------	------	------	------	------
MSTRG.12204	-	10.16	8.46	7.58	10.5	10.13	11.86	8.73333	10.83	------	------	------	------	------	------	------	------	------	------	------	------	------	------	------
MSTRG.12207	-	17.19	26.03	19.6	22.19	22.82	13.53	20.94	19.5133	------	------	------	------	------	------	------	------	XP_021208527.1	clavesin-1 isoform X1 [Bombyx mori]	------	------	------	------	------
MSTRG.12213	-	0	0.67	1.53	2.16	2.95	3.52	0.733333	2.87667	------	------	------	------	------	------	------	------	AAO33922.1	unknown [Bombyx mori]	------	------	------	------	------
MSTRG.12215	-	0.92	1.32	0.92	1.52	0.73	1.08	1.05333	1.11	------	------	------	------	------	------	ENOG4110T21	S:Function unknown	XP_012552402.1	uncharacterized protein LOC105842714 [Bombyx mori]	------	------	------	------	------
MSTRG.12219	-	11.27	17.04	13.73	13.34	5.87	3.68	14.0133	7.63	GO:001602	CC:integral component of membrane;	------	------	------	------	------	------	BAA33570.1	pol polyprotein, partial [Bombyx mori]	------	------	------	------	------
MSTRG.12220	-	13.42	12.93	11.8	9.93	10.66	11.92	12.7167	10.8367	------	------	------	------	------	------	ENOG410ZYYA	U:Intracellular trafficking, secretion, and vesicular transport	GBP61683.1	hypothetical protein EVAR_43621_1 [Eumeta japonica]	------	------	------	------	------
MSTRG.12221	-	0	0	2.62	5.11	3.12	0	0.873333	2.74333	------	------	------	------	------	------	ENOG4110QTT	G:Carbohydrate transport and metabolism	------	------	------	------	------	------	------
MSTRG.12228	-	17.37	17.87	18.92	21.72	21.7	23.21	18.0533	22.21	------	------	------	------	------	------	ENOG41119DV;ENOG4111XRS;ENOG4111HQY	S:Function unknown;	XP_004922747.1	uncharacterized protein LOC101744738 [Bombyx mori]	------	------	------	------	------
MSTRG.12229	-	14.2	15	16.38	12.09	11.87	13.8	15.1933	12.5867	------	------	------	------	------	------	------	------	------	------	------	------	------	------	------
MSTRG.12230	-	4.96	4.81	7.02	1.89	7.22	2.77	5.59667	3.96	------	------	------	------	------	------	------	------	------	------	------	------	------	------	------
MSTRG.12233	-	6.5	3.78	5.75	7.46	5.21	4.39	5.34333	5.68667	GO:0006310;GO:0000723;GO:0006281;GO:0003678;GO:000552	BP:DNA recombination;BP:telomere maintenance;BP:DNA repair;MF:DNA helicase activity;MF:ATP binding;	------	------	------	------	------	------	BAW33744.1	ATP-dependent helicase [Bombyx mori]	------	------	------	------	------
MSTRG.12234	-	0	8.59	3.4	4.18	1.94	0	3.99667	2.04	------	------	------	------	------	------	------	------	------	------	------	------	------	------	------
MSTRG.12243	-	0.9	0	0.41	0	0.35	0.17	0.436667	0.173333	GO:0000723;GO:0006281;GO:0030870;GO:0003676;GO:0004523;GO:0016887;GO:004687	BP:telomere maintenance;BP:DNA repair;CC:Mre11 complex;MF:nucleic acid binding;MF:RNA-DNA hybrid ribonuclease activity;MF:ATPase activity;MF:metal ion binding;	------	------	------	------	ENOG4111I63;ENOG41119F7;ENOG410Y65V;ENOG410XQYK;ENOG410XXID	S:Function unknown;	XP_023934006.1	uncharacterized protein LOC112043000, partial [Bicyclus anynana]	sp|Q9NBX4|RTXE_DROME;	Probable RNA-directed DNA polymerase from transposon X-element OS=Drosophila melanogaster OX=7227 GN=X-element\ORF2 PE=3 SV=1;	PF00078.28;PF00075.25	RVT_1;RNase_H	Reverse transcriptase;RNase H
MSTRG.12244	-	3.21	2.9	3.07	1.9	2.27	3.09	3.06	2.42	GO:0003964;GO:0004523;GO:0003723;GO:0003676;GO:000827	MF:RNA-directed DNA polymerase activity;MF:RNA-DNA hybrid ribonuclease activity;MF:RNA binding;MF:nucleic acid binding;MF:zinc ion binding;	------	------	------	------	ENOG4111I63;ENOG41119F7;ENOG410Y65V;ENOG410Z09Q;ENOG410XXID	S:Function unknown;	XP_014367920.1	PREDICTED: uncharacterized protein LOC106718363 [Papilio machaon]	sp|P21328|RTJK_DROME;	RNA-directed DNA polymerase from mobile element jockey OS=Drosophila melanogaster OX=7227 GN=pol PE=1 SV=1;	PF00078.28;PF14529.7	RVT_1;Exo_endo_phos_2	Reverse transcriptase;Endonuclease-reverse transcriptase
MSTRG.12245	-	3.79	2.66	1.77	4.65	2.94	3.64	2.74	3.74333	GO:0016021;GO:0003964;GO:0004519;GO:007040	CC:integral component of membrane;MF:RNA-directed DNA polymerase activity;MF:endonuclease activity;MF:NAD+ binding;	------	------	------	------	ENOG410Y65V	S:Function unknown	XP_023951013.1	LOW QUALITY PROTEIN: uncharacterized protein LOC112055225 [Bicyclus anynana]	------	------	------	------	------
MSTRG.12246	-	37.2	31.96	15.07	27.75	25.51	30.82	28.0767	28.0267	GO:0005975;GO:0005634;GO:0005576;GO:0008083;GO:0004672;GO:0008270;GO:0004553;GO:0003677;GO:0005524;GO:001649	BP:carbohydrate metabolic process;CC:nucleus;CC:extracellular region;MF:growth factor activity;MF:protein kinase activity;MF:zinc ion binding;MF:hydrolase activity, hydrolyzing O-glycosyl compounds;MF:DNA binding;MF:ATP binding;MF:oxidoreductase activity;	K14169	CTU2, NCS2	map04122	Sulfur relay system	ENOG4111RI3	S:Function unknown	BAG15927.1	transposase [Bombyx mandarina]	------	------	PF13358.7	DDE_3	DDE superfamily endonuclease
MSTRG.12247	-	29.55	19	20.21	27.42	16.42	29.12	22.92	24.32	------	------	------	------	------	------	------	------	------	------	------	------	------	------	------
MSTRG.12249	-	16.78	13.29	13.15	18.35	18.72	17.32	14.4067	18.13	GO:0006310;GO:0000723;GO:0006281;GO:0003678;GO:000552	BP:DNA recombination;BP:telomere maintenance;BP:DNA repair;MF:DNA helicase activity;MF:ATP binding;	------	------	------	------	------	------	BAW33744.1	ATP-dependent helicase [Bombyx mori]	------	------	------	------	------
MSTRG.1225	-	3.79	3.65	2.65	4.6	3.46	3.53	3.36333	3.86333	------	------	------	------	------	------	ENOG4110RU5	S:Function unknown	XP_004926769.1	uncharacterized protein LOC101746426 [Bombyx mori]	------	------	------	------	------
MSTRG.12261	-	8.36	5.2	8.9	7.43	6.08	6.57	7.48667	6.69333	GO:0006310;GO:0000723;GO:0006281;GO:0016020;GO:0005549;GO:0004984;GO:0003678;GO:000552	BP:DNA recombination;BP:telomere maintenance;BP:DNA repair;CC:membrane;MF:odorant binding;MF:olfactory receptor activity;MF:DNA helicase activity;MF:ATP binding;	------	------	------	------	------	------	BAW33744.1	ATP-dependent helicase [Bombyx mori]	------	------	------	------	------
MSTRG.12262	-	0	0	0	0	0	0	0	0	GO:0050909;GO:0007165;GO:0016021;GO:000588	BP:sensory perception of taste;BP:signal transduction;CC:integral component of membrane;CC:plasma membrane;	K08471	GR	------	------	ENOG4111ZS8	S:Function unknown	XP_028026810.1	gustatory receptor for sugar taste 43a-like [Bombyx mandarina]	------	------	------	------	------
MSTRG.12270	-	0.93	1.7	0.32	2.69	1.28	1.66	0.983333	1.87667	GO:0003964;GO:000451	MF:RNA-directed DNA polymerase activity;MF:endonuclease activity;	------	------	------	------	------	------	BAA76304.1	endonuclease and reverse transcriptase-like protein [Bombyx mori]	------	------	------	------	------
MSTRG.12271	-	4.36	3.48	9.04	3.4	6.41	9.93	5.62667	6.58	------	------	------	------	------	------	ENOG4110QTT	G:Carbohydrate transport and metabolism	------	------	------	------	------	------	------
MSTRG.12274	-	2.25	1.66	2.23	1.99	1.73	0.62	2.04667	1.44667	------	------	------	------	------	------	------	------	------	------	------	------	------	------	------
MSTRG.12298	-	26.87	25.24	23.18	26.07	26.97	25.86	25.0967	26.3	GO:0008408;GO:000367	MF:3'-5' exonuclease activity;MF:nucleic acid binding;	K18740	EXD1, EGL	------	------	ENOG4111GM1	S:Function unknown	XP_028026734.1	egalitarian protein homolog [Bombyx mandarina]	sp|Q17902|EGAL1_CAEEL;	Egalitarian protein homolog OS=Caenorhabditis elegans OX=6239 GN=egal-1 PE=1 SV=2;	PF01612.21	DNA_pol_A_exo1	3'-5' exonuclease
MSTRG.12299	-	1.5	1.59	0	3.42	0	0	1.03	1.14	------	------	------	------	------	------	------	------	------	------	------	------	------	------	------
MSTRG.12302	-	8.4	7.73	6.43	8.58	7.03	6.95	7.52	7.52	GO:0003964;GO:000451	MF:RNA-directed DNA polymerase activity;MF:endonuclease activity;	------	------	------	------	ENOG4111AKQ;ENOG410ZN99;COG2801;ENOG410YIVI	S:Function unknown;L:Replication, recombination and repair;S:Function unknown	BAA76304.1	endonuclease and reverse transcriptase-like protein [Bombyx mori]	sp|Q9NBX4|RTXE_DROME;	Probable RNA-directed DNA polymerase from transposon X-element OS=Drosophila melanogaster OX=7227 GN=X-element\ORF2 PE=3 SV=1;	------	------	------
MSTRG.12311	-	23.99	44.84	44.97	28.31	25.53	20.41	37.9333	24.75	------	------	------	------	------	------	ENOG4110QTT	G:Carbohydrate transport and metabolism	------	------	------	------	------	------	------
MSTRG.12314	-	6.94	4.86	13.58	3.31	14.77	4.34	8.46	7.47333	------	------	------	------	------	------	ENOG4110QTT	G:Carbohydrate transport and metabolism	------	------	------	------	------	------	------
MSTRG.12315	-	5.9	4.65	4.69	6.06	5.13	5.5	5.08	5.56333	------	------	------	------	------	------	ENOG410ZMSE;ENOG4112CQU;ENOG4111M24;ENOG410ZDTU;ENOG410XT4M	S:Function unknown;J:Translation, ribosomal structure and biogenesis;S:Function unknown;S:Function unknown	PCG74884.1	hypothetical protein B5V51_12609 [Heliothis virescens]	------	------	------	------	------
MSTRG.12317	-	4.22	1.99	0	0	0.35	1	2.07	0.45	GO:0016020;GO:0005549;GO:000498	CC:membrane;MF:odorant binding;MF:olfactory receptor activity;	------	------	------	------	------	------	BAH66363.1	olfactory receptor [Bombyx mori]	------	------	------	------	------
MSTRG.12321	-	2.35	2.93	1.81	2.91	1.56	2.67	2.36333	2.38	GO:0006310;GO:0000723;GO:0006281;GO:0003678;GO:000552	BP:DNA recombination;BP:telomere maintenance;BP:DNA repair;MF:DNA helicase activity;MF:ATP binding;	K15255	PIF1	------	------	COG0507	L:Replication, recombination and repair	XP_028038631.1	ATP-dependent DNA helicase pif1-like isoform X1 [Bombyx mandarina]	------	------	PF05970.15;PF02689.15	PIF1;Herpes_Helicase	PIF1-like helicase;Helicase
MSTRG.12322	-	0	0	0.94	1.23	3.03	0	0.313333	1.42	------	------	K23222	HARBI1	------	------	------	------	XP_028034310.1	putative nuclease HARBI1 [Bombyx mandarina]	------	------	------	------	------
MSTRG.12324	-	0	69.29	43.26	79.31	66.83	76.32	37.5167	74.1533	------	------	------	------	------	------	------	------	------	------	------	------	------	------	------
MSTRG.12332	-	7.19	2.34	5.6	3.04	0	0	5.04333	1.01333	GO:0015074;GO:000367	BP:DNA integration;MF:nucleic acid binding;	------	------	------	------	COG2801;COG1524;ENOG410Z1QR	L:Replication, recombination and repair;S:Function unknown;S:Function unknown	XP_013194101.1	PREDICTED: uncharacterized protein LOC106137743 [Amyelois transitella]	------	------	PF05380.14	Peptidase_A17	Pao retrotransposon peptidase
MSTRG.12333	-	1.9	0.8	0.81	0.66	0.82	0.99	1.17	0.823333	GO:0003964;GO:0016491;GO:0004523;GO:0003676;GO:000367	MF:RNA-directed DNA polymerase activity;MF:oxidoreductase activity;MF:RNA-DNA hybrid ribonuclease activity;MF:nucleic acid binding;MF:DNA binding;	------	------	------	------	ENOG410ZT5T;ENOG41119KG;ENOG4111I63;ENOG41112V0;ENOG4111EGX;ENOG410Y65V;ENOG41119F7	S:Function unknown;	RVE41320.1	hypothetical protein evm_014034 [Chilo suppressalis]	sp|Q9NBX4|RTXE_DROME;	Probable RNA-directed DNA polymerase from transposon X-element OS=Drosophila melanogaster OX=7227 GN=X-element\ORF2 PE=3 SV=1;	PF14529.7;PF03372.24;PF00078.28	Exo_endo_phos_2;Exo_endo_phos;RVT_1	Endonuclease-reverse transcriptase;Endonuclease/Exonuclease/phosphatase family;Reverse transcriptase
MSTRG.12334	-	2.9	2.71	3.25	2.98	2.41	2.35	2.95333	2.58	GO:000396	MF:RNA-directed DNA polymerase activity;	------	------	------	------	ENOG410YIVI;ENOG410Y65V;ENOG410YMVH	S:Function unknown;	PCG80496.1	hypothetical protein B5V51_7057 [Heliothis virescens]	sp|Q9NBX4|RTXE_DROME;	Probable RNA-directed DNA polymerase from transposon X-element OS=Drosophila melanogaster OX=7227 GN=X-element\ORF2 PE=3 SV=1;	PF00078.28	RVT_1	Reverse transcriptase
MSTRG.12335	-	1.58	1.4	1.47	2.9	1.05	2.02	1.48333	1.99	GO:0004523;GO:000367	MF:RNA-DNA hybrid ribonuclease activity;MF:nucleic acid binding;	------	------	------	------	ENOG410Y65V;ENOG4111EGX;ENOG410XPSE;ENOG41119F7;ENOG4111I63	S:Function unknown;U:Intracellular trafficking, secretion, and vesicular transport;S:Function unknown;S:Function unknown	RVE50533.1	hypothetical protein evm_004862, partial [Chilo suppressalis]	sp|P21328|RTJK_DROME;	RNA-directed DNA polymerase from mobile element jockey OS=Drosophila melanogaster OX=7227 GN=pol PE=1 SV=1;	PF00078.28	RVT_1	Reverse transcriptase
MSTRG.12341	-	3.12	3.33	3.22	5.14	4.7	4.87	3.22333	4.90333	------	------	------	------	------	------	ENOG410Z4A4;ENOG410YND7;ENOG410XZB8;ENOG410Z7V4;COG4826	S:Function unknown;O:Posttranslational modification, protein turnover, chaperones	XP_021208884.1	uncharacterized protein LOC110386820 [Bombyx mori]	------	------	PF01442.19	Apolipoprotein	Apolipoprotein A1/A4/E domain
MSTRG.12342	-	5.77	5.79	6.08	13.37	6.92	8.38	5.88	9.55667	GO:0016020;GO:0005549;GO:000498	CC:membrane;MF:odorant binding;MF:olfactory receptor activity;	------	------	------	------	------	------	BAH66363.1	olfactory receptor [Bombyx mori]	------	------	------	------	------
MSTRG.12343	-	0	0	1.77	1.68	3.49	0	0.59	1.72333	------	------	------	------	------	------	------	------	------	------	------	------	------	------	------
MSTRG.12349	-	0.53	0.37	0.77	0.82	0.41	2.49	0.556667	1.24	------	------	------	------	------	------	------	------	------	------	------	------	------	------	------
MSTRG.12353	-	9.95	3.55	2.54	0	0	5.39	5.34667	1.79667	------	------	------	------	------	------	ENOG410YV8Q	S:Function unknown	KOB74378.1	putative tick transposon [Operophtera brumata]	------	------	------	------	------
MSTRG.12372	-	27.27	32.1	7.42	17.58	14.76	8.7	22.2633	13.68	------	------	------	------	------	------	ENOG4110QTT	G:Carbohydrate transport and metabolism	------	------	------	------	------	------	------
MSTRG.12381	-	2.55	0.72	0.62	0.86	1.25	0.88	1.29667	0.996667	GO:0005975;GO:0016021;GO:0003964;GO:0008061;GO:000455	BP:carbohydrate metabolic process;CC:integral component of membrane;MF:RNA-directed DNA polymerase activity;MF:chitin binding;MF:hydrolase activity, hydrolyzing O-glycosyl compounds;	K04352	RASA1, RASGAP	map04014;map04010;map04013;map04360	Ras signaling pathway;MAPK signaling pathway;MAPK signaling pathway - fly;Axon guidance	ENOG410YWG5;ENOG410Y2DF;ENOG410YKCW;ENOG410ZTDB;ENOG410ZT8U;ENOG410ZRJN	S:Function unknown;K:Transcription;U:Intracellular trafficking, secretion, and vesicular transport;S:Function unknown;J:Translation, ribosomal structure and biogenesis;S:Function unknown	RVE48656.1	hypothetical protein evm_006727 [Chilo suppressalis]	sp|Q95SX7|RTBS_DROME;	Probable RNA-directed DNA polymerase from transposon BS OS=Drosophila melanogaster OX=7227 GN=RTase PE=2 SV=1;	------	------	------
MSTRG.1239	-	1.58	1.75	1.73	1.64	0.81	1.33	1.68667	1.26	------	------	K14310	NUP205, NUP192	map03013	RNA transport	------	------	XP_028029573.1	LOW QUALITY PROTEIN: nuclear pore complex protein Nup205 [Bombyx mandarina]	------	------	------	------	------
MSTRG.12396	-	0.2	0.29	0.58	0.24	0.16	0.23	0.356667	0.21	------	------	------	------	------	------	------	------	PCG80470.1	hypothetical protein B5V51_7220 [Heliothis virescens]	------	------	------	------	------
MSTRG.12397	-	15.19	12.04	14.22	11.78	13	16.06	13.8167	13.6133	------	------	------	------	------	------	------	------	------	------	------	------	------	------	------
MSTRG.12405	-	69.03	18.24	18.09	29.66	15.92	11.76	35.12	19.1133	------	------	------	------	------	------	------	------	------	------	------	------	------	------	------
MSTRG.12416	-	6.18	7.77	7.19	7.18	6.09	5.39	7.04667	6.22	GO:0006310;GO:0015074;GO:0004523;GO:0003676;GO:0003677;GO:000396	BP:DNA recombination;BP:DNA integration;MF:RNA-DNA hybrid ribonuclease activity;MF:nucleic acid binding;MF:DNA binding;MF:RNA-directed DNA polymerase activity;	------	------	------	------	ENOG410YQCZ;COG2801	S:Function unknown;L:Replication, recombination and repair	XP_015524660.1	PREDICTED: uncharacterized protein LOC107227894 [Neodiprion lecontei]	------	------	------	------	------
MSTRG.1242	-	19.88	15.98	16.28	17.9	16.11	16	17.38	16.67	GO:0006357;GO:0005634;GO:0003700;GO:000367	BP:regulation of transcription from RNA polymerase II promoter;CC:nucleus;MF:transcription factor activity, sequence-specific DNA binding;MF:nucleic acid binding;	K04450	ATF2, CREBP1	map05166;map05163;map05161;map04926;map04010;map04013;map04211;map04922;map04925;map04624;map04728;map05034;map04928;map05030;map05031;map05203;map04927;map04261;map04668;map04022;map04151;map04918;map04714;map04911;map04934;map04935;map04915	Human T-cell leukemia virus 1 infection;Human cytomegalovirus infection;Hepatitis B;Relaxin signaling pathway;MAPK signaling pathway;MAPK signaling pathway - fly;Longevity regulating pathway;Glucagon signaling pathway;Aldosterone synthesis and secretion;Toll and Imd signaling pathway;Dopaminergic synapse;Alcoholism;Parathyroid hormone synthesis, secretion and action;Cocaine addiction;Amphetamine …	ENOG4111CH5	K:Transcription	XP_012546324.1	atf2 isoform X1 [Bombyx mori]	sp|Q00969|ATF2_RAT;	Cyclic AMP-dependent transcription factor ATF-2 OS=Rattus norvegicus OX=10116 GN=Atf2 PE=1 SV=2;	PF00096.27	zf-C2H2	Zinc finger, C2H2 type
MSTRG.12422	-	26.76	39.46	22.83	33.31	43.07	9.94	29.6833	28.7733	------	------	K14310	NUP205, NUP192	map03013	RNA transport	------	------	XP_028029573.1	LOW QUALITY PROTEIN: nuclear pore complex protein Nup205 [Bombyx mandarina]	------	------	------	------	------
MSTRG.12429	-	1.12	1.06	0.61	0.29	1.45	1.69	0.93	1.14333	------	------	------	------	------	------	------	------	------	------	------	------	------	------	------
MSTRG.1243	-	2.29	1.71	1.52	0.37	0	1.35	1.84	0.573333	------	------	------	------	------	------	------	------	------	------	------	------	------	------	------
MSTRG.12431	-	73.8	129.35	92.61	154.51	33.98	34.65	98.5867	74.38	GO:0006310;GO:0000723;GO:0006281;GO:0003678;GO:000552	BP:DNA recombination;BP:telomere maintenance;BP:DNA repair;MF:DNA helicase activity;MF:ATP binding;	------	------	------	------	------	------	BAW33744.1	ATP-dependent helicase [Bombyx mori]	------	------	------	------	------
MSTRG.12440	-	0	0	5.54	0	0	0	1.84667	0	------	------	------	------	------	------	------	------	------	------	------	------	------	------	------
MSTRG.12443	-	21.37	16.57	17.24	12.69	12.95	12.87	18.3933	12.8367	------	------	------	------	------	------	------	------	XP_028041294.1	uncharacterized protein LOC114251281 [Bombyx mandarina]	------	------	------	------	------
MSTRG.1245	-	16.1	13.06	13.29	11.1	10.45	10.73	14.15	10.76	GO:0032222;GO:1903818;GO:003043	BP:regulation of synaptic transmission, cholinergic;BP:positive regulation of voltage-gated potassium channel activity;BP:sleep;	------	------	------	------	ENOG4111RVN	S:Function unknown	XP_021204052.1	protein quiver isoform X1 [Bombyx mori]	sp|B3NSF6|QVR_DROER;	Protein quiver OS=Drosophila erecta OX=7220 GN=qvr PE=3 SV=1;	PF17064.6	QVR	Sleepless protein
MSTRG.12452	-	11.6	8.82	8.5	9.15	8.13	9.05	9.64	8.77667	------	------	------	------	------	------	ENOG4110SRY	S:Function unknown	XP_004921987.1	uncharacterized protein LOC101745751 [Bombyx mori]	sp|F4I2H2|CHR9_ARATH;	Switch 2 OS=Arabidopsis thaliana OX=3702 GN=SWI2 PE=3 SV=1;	------	------	------
MSTRG.12453	-	0.14	0	0.3	0	0.07	0.18	0.146667	0.083333	GO:0000723;GO:0006281;GO:0006979;GO:0042600;GO:0030870;GO:0016887;GO:0020037;GO:0004523;GO:0004601;GO:0003676;GO:0003964;GO:004687	BP:telomere maintenance;BP:DNA repair;BP:response to oxidative stress;CC:chorion;CC:Mre11 complex;MF:ATPase activity;MF:heme binding;MF:RNA-DNA hybrid ribonuclease activity;MF:peroxidase activity;MF:nucleic acid binding;MF:RNA-directed DNA polymerase activity;MF:metal ion binding;	------	------	------	------	ENOG4111I63;ENOG41119F7;ENOG410Y65V;ENOG410XQYK;ENOG410XXID;ENOG410ZCHD	S:Function unknown;	RVE46182.1	hypothetical protein evm_009140 [Chilo suppressalis]	sp|P21328|RTJK_DROME;	RNA-directed DNA polymerase from mobile element jockey OS=Drosophila melanogaster OX=7227 GN=pol PE=1 SV=1;	PF00075.25;PF00078.28	RNase_H;RVT_1	RNase H;Reverse transcriptase
MSTRG.12454	-	10.66	7.83	11.03	13.31	12.97	14.81	9.84	13.6967	------	------	------	------	------	------	ENOG4111W8U	S:Function unknown	XP_021203818.1	UPF0193 protein EVG1 homolog [Bombyx mori]	------	------	------	------	------
MSTRG.12455	-	56.14	50.2	54.06	67.51	64.88	68.65	53.4667	67.0133	GO:0046983;GO:000367	MF:protein dimerization activity;MF:DNA binding;	------	------	------	------	ENOG4111I63;ENOG410Y65V;ENOG410Y6H4;ENOG41119F7;ENOG410ZQCU	S:Function unknown;	XP_014367920.1	PREDICTED: uncharacterized protein LOC106718363 [Papilio machaon]	sp|P21328|RTJK_DROME;	RNA-directed DNA polymerase from mobile element jockey OS=Drosophila melanogaster OX=7227 GN=pol PE=1 SV=1;	PF14529.7;PF03372.24	Exo_endo_phos_2;Exo_endo_phos	Endonuclease-reverse transcriptase;Endonuclease/Exonuclease/phosphatase family
MSTRG.12464	-	26.35	27.55	10.65	8.14	7.66	14.86	21.5167	10.22	------	------	------	------	------	------	ENOG4110QTT	G:Carbohydrate transport and metabolism	------	------	------	------	------	------	------
MSTRG.12467	-	3.87	1.72	5.84	0.18	2.95	1.26	3.81	1.46333	GO:0005975;GO:0005576;GO:0008083;GO:0003677;GO:0004672;GO:0004553;GO:0005524;GO:001649	BP:carbohydrate metabolic process;CC:extracellular region;MF:growth factor activity;MF:DNA binding;MF:protein kinase activity;MF:hydrolase activity, hydrolyzing O-glycosyl compounds;MF:ATP binding;MF:oxidoreductase activity;	K14169	CTU2, NCS2	map04122	Sulfur relay system	ENOG4111RI3	S:Function unknown	BAG15927.1	transposase [Bombyx mandarina]	------	------	PF13358.7	DDE_3	DDE superfamily endonuclease
MSTRG.12496	-	1.45	1.56	1.2	1.78	1.77	1.63	1.40333	1.72667	------	------	------	------	------	------	------	------	------	------	------	------	------	------	------
MSTRG.12501	-	0	3.43	2.34	4.82	3.89	10.84	1.92333	6.51667	GO:0003723;GO:0003755;GO:000367	MF:RNA binding;MF:peptidyl-prolyl cis-trans isomerase activity;MF:DNA binding;	------	------	------	------	ENOG4111NZM	S:Function unknown	XP_021203801.1	uncharacterized protein LOC110385226 isoform X1 [Bombyx mori]	------	------	------	------	------
MSTRG.12505	-	5.15	4.92	5.27	4.73	4.47	5.16	5.11333	4.78667	------	------	------	------	------	------	ENOG411104F;COG2801;ENOG410ZXGI;ENOG410XNQC	S:Function unknown;L:Replication, recombination and repair;S:Function unknown;S:Function unknown	XP_026501314.1	uncharacterized protein LOC113404600 [Vanessa tameamea]	------	------	PF13613.7	HTH_Tnp_4	Helix-turn-helix of DDE superfamily endonuclease
MSTRG.12506	-	9.14	8.69	8.32	9.22	0.8	9.2	8.71667	6.40667	------	------	------	------	------	------	------	------	------	------	------	------	------	------	------
MSTRG.12509	-	6.61	5.35	5.44	5.34	5.57	5	5.8	5.30333	------	------	------	------	------	------	------	------	------	------	------	------	------	------	------
MSTRG.12515	-	19.81	15.55	17.33	16.63	16.49	16.61	17.5633	16.5767	GO:0005634;GO:0008270;GO:000367	CC:nucleus;MF:zinc ion binding;MF:nucleic acid binding;	------	------	------	------	COG5048	S:Function unknown	XP_004922039.1	zinc finger protein 1 homolog [Bombyx mori]	sp|A7Y7X5|ZN711_DANRE;	Zinc finger protein 711 OS=Danio rerio OX=7955 GN=znf711 PE=1 SV=1;	PF13465.7;PF13894.7;PF00096.27;PF12171.9;PF07776.16	zf-H2C2_2;zf-C2H2_4;zf-C2H2;zf-C2H2_jaz;zf-AD	Zinc-finger double domain;C2H2-type zinc finger;Zinc finger, C2H2 type;Zinc-finger double-stranded RNA-binding;Zinc-finger associated domain
MSTRG.12524	-	37.27	0	13.98	6.66	0	20.06	17.0833	8.90667	------	------	------	------	------	------	------	------	------	------	------	------	------	------	------
MSTRG.12529	-	22.41	19.46	17.16	17.67	16.4	15.61	19.6767	16.56	------	------	------	------	------	------	COG5048	S:Function unknown	XP_021203581.1	transcriptional regulator CRZ2 isoform X1 [Bombyx mori]	------	------	PF00096.27;PF13465.7	zf-C2H2;zf-H2C2_2	Zinc finger, C2H2 type;Zinc-finger double domain
MSTRG.12530	-	3.67	4.04	2.44	9.2	6.33	6.75	3.38333	7.42667	------	------	------	------	------	------	------	------	XP_004921963.1	uncharacterized protein LOC101742240 [Bombyx mori]	------	------	------	------	------
MSTRG.12532	-	3.82	2.86	2.37	2.04	1.77	2.02	3.01667	1.94333	------	------	------	------	------	------	------	------	------	------	------	------	------	------	------
MSTRG.12533	-	4.1	8.8	6.34	6.01	3.18	5.97	6.41333	5.05333	GO:0006313;GO:0006355;GO:0015074;GO:0016021;GO:0005634;GO:0003677;GO:0004672;GO:000552	BP:transposition, DNA-mediated;BP:regulation of transcription, DNA-templated;BP:DNA integration;CC:integral component of membrane;CC:nucleus;MF:DNA binding;MF:protein kinase activity;MF:ATP binding;	------	------	------	------	ENOG4111QXP	S:Function unknown	PCG66904.1	hypothetical protein B5V51_7103 [Heliothis virescens]	------	------	------	------	------
MSTRG.12536	-	6.9	10.41	9.48	19.82	4.47	2.84	8.93	9.04333	GO:0003964;GO:000451	MF:RNA-directed DNA polymerase activity;MF:endonuclease activity;	------	------	------	------	------	------	PZC86231.1	hypothetical protein B5X24_HaOG211392 [Helicoverpa armigera]	------	------	------	------	------
MSTRG.12537	-	0	1.2	3.98	2.41	0	0	1.72667	0.803333	------	------	------	------	------	------	------	------	------	------	------	------	------	------	------
MSTRG.12539	-	2.09	2.12	1.76	1.51	1.58	1.09	1.99	1.39333	------	------	------	------	------	------	ENOG410XVJ3;ENOG410XSU9;ENOG410YA2Y	S:Function unknown;	XP_012545785.1	piggyBac transposable element-derived protein 4 [Bombyx mori]	sp|Q96DM1|PGBD4_HUMAN;	PiggyBac transposable element-derived protein 4 OS=Homo sapiens OX=9606 GN=PGBD4 PE=2 SV=3;	PF13843.7	DDE_Tnp_1_7	Transposase IS4
MSTRG.12550	-	29.61	26.79	26.74	19.21	22.97	21.37	27.7133	21.1833	GO:0016020;GO:0005549;GO:000498	CC:membrane;MF:odorant binding;MF:olfactory receptor activity;	------	------	------	------	------	------	BAH66363.1	olfactory receptor [Bombyx mori]	------	------	------	------	------
MSTRG.12552	-	3.45	0.41	2.8	1.37	3.13	3.01	2.22	2.50333	------	------	------	------	------	------	------	------	------	------	------	------	------	------	------
MSTRG.12553	-	21.52	22.23	23.37	20.98	17.61	18.36	22.3733	18.9833	GO:001602	CC:integral component of membrane;	------	------	------	------	ENOG410XS7Z	S:Function unknown	XP_004921947.1	uncharacterized protein LOC101739854 isoform X1 [Bombyx mori]	------	------	PF13903.7;PF06687.13;PF00822.21	Claudin_2;SUR7;PMP22_Claudin	PMP-22/EMP/MP20/Claudin tight junction;SUR7/PalI family;PMP-22/EMP/MP20/Claudin family
MSTRG.12557	-	9.54	10.46	9.98	7.63	8.84	8.7	9.99333	8.39	------	------	------	------	------	------	------	------	------	------	------	------	------	------	------
MSTRG.12558	-	1.32	1.02	1.95	1.68	1.01	1.51	1.43	1.4	------	------	------	------	------	------	COG2801;ENOG4111QXT;ENOG4111ZVA;ENOG410ZR9E;ENOG410ZT5Q	L:Replication, recombination and repair;S:Function unknown;S:Function unknown;S:Function unknown;S:Function unknown	XP_012545127.1	uncharacterized protein LOC105841501 [Bombyx mori]	------	------	------	------	------
MSTRG.1256	-	11.8	11.49	11.35	9.6	9.74	10.19	11.5467	9.84333	GO:001602	CC:integral component of membrane;	------	------	------	------	ENOG410Y69V	S:Function unknown	XP_004926784.1	uncharacterized protein LOC101736478 [Bombyx mori]	------	------	------	------	------
MSTRG.12566	-	1.48	1.15	0	0.45	0	0	0.876667	0.15	------	------	------	------	------	------	ENOG4110QTT	G:Carbohydrate transport and metabolism	------	------	------	------	------	------	------
MSTRG.12567	-	96.97	51.79	27.52	36	24.26	22.49	58.76	27.5833	GO:0006310;GO:0000723;GO:0006281;GO:0003678;GO:000552	BP:DNA recombination;BP:telomere maintenance;BP:DNA repair;MF:DNA helicase activity;MF:ATP binding;	------	------	------	------	------	------	BAW33744.1	ATP-dependent helicase [Bombyx mori]	------	------	------	------	------
MSTRG.12568	-	9.34	7.33	7.21	14.63	8.8	12	7.96	11.81	GO:0006310;GO:0006281;GO:0000723;GO:0016020;GO:0005549;GO:0004984;GO:0003678;GO:000552	BP:DNA recombination;BP:DNA repair;BP:telomere maintenance;CC:membrane;MF:odorant binding;MF:olfactory receptor activity;MF:DNA helicase activity;MF:ATP binding;	------	------	------	------	------	------	BAH66363.1	olfactory receptor [Bombyx mori]	------	------	------	------	------
MSTRG.12571	-	6.61	4.76	0	0	0	0	3.79	0	GO:0003964;GO:000451	MF:RNA-directed DNA polymerase activity;MF:endonuclease activity;	------	------	------	------	------	------	AAQ57129.1	endonuclease and reverse transcriptase-like protein [Bombyx mori]	------	------	------	------	------
MSTRG.12572	-	0	0	0	0	10.12	0	0	3.37333	------	------	------	------	------	------	ENOG4110QTT	G:Carbohydrate transport and metabolism	------	------	------	------	------	------	------
MSTRG.12573	-	8.08	6.34	6.03	5.75	3.62	4.74	6.81667	4.70333	------	------	------	------	------	------	ENOG410ZMSE;ENOG4112CQU;ENOG4111M24;ENOG410ZDTU	S:Function unknown;J:Translation, ribosomal structure and biogenesis;S:Function unknown	RVE49626.1	hypothetical protein evm_005758 [Chilo suppressalis]	------	------	------	------	------
MSTRG.12578	-	93.43	92.69	51.34	65.99	50.88	45.28	79.1533	54.05	------	------	------	------	------	------	------	------	------	------	------	------	------	------	------
MSTRG.12608	-	2.6	0	0	3.86	4.04	1.89	0.866667	3.26333	------	------	------	------	------	------	------	------	------	------	------	------	------	------	------
MSTRG.12609	-	10.53	14.53	21.16	16.33	21.85	17.65	15.4067	18.61	------	------	------	------	------	------	------	------	------	------	------	------	------	------	------
MSTRG.12610	-	17.47	32.66	18.8	31.41	33.48	23.13	22.9767	29.34	------	------	K12849	PRPF38A	map03040	Spliceosome	ENOG410Y65V;ENOG410YUPY;ENOG410Y42B	S:Function unknown;	PCG65177.1	hypothetical protein B5V51_9559 [Heliothis virescens]	------	------	------	------	------
MSTRG.12611	-	14.73	14.62	13.62	13.21	13.6	13.44	14.3233	13.4167	------	------	------	------	------	------	------	------	------	------	------	------	------	------	------
MSTRG.12619	-	6.54	0	0	2.51	10.66	2.91	2.18	5.36	GO:0007166;GO:0016021;GO:0003964;GO:0004519;GO:000493	BP:cell surface receptor signaling pathway;CC:integral component of membrane;MF:RNA-directed DNA polymerase activity;MF:endonuclease activity;MF:G-protein coupled receptor activity;	------	------	------	------	ENOG410ZN99	S:Function unknown	AAQ57129.1	endonuclease and reverse transcriptase-like protein [Bombyx mori]	sp|P21329|RTJK_DROFU;	RNA-directed DNA polymerase from mobile element jockey OS=Drosophila funebris OX=7221 GN=jockey\pol PE=1 SV=1;	PF00078.28	RVT_1	Reverse transcriptase
MSTRG.12621	-	19.27	24.25	24.38	21.94	23.99	24.71	22.6333	23.5467	------	------	------	------	------	------	ENOG410ZIMX;ENOG4111EGX	S:Function unknown;	XP_012553439.1	uncharacterized protein LOC101744165 [Bombyx mori]	------	------	------	------	------
MSTRG.12635	-	11.26	11.24	11.73	8.84	7.62	9.02	11.41	8.49333	------	------	------	------	------	------	------	------	------	------	------	------	------	------	------
MSTRG.12636	-	0.17	0.63	0.08	0.58	0.14	0.58	0.293333	0.433333	------	------	------	------	------	------	------	------	------	------	------	------	------	------	------
MSTRG.12637	-	1.31	1.92	1.36	3.49	3.05	5.02	1.53	3.85333	------	------	------	------	------	------	------	------	------	------	------	------	------	------	------
MSTRG.12640	-	24.61	19.66	27.86	17.11	15.78	10.09	24.0433	14.3267	------	------	------	------	------	------	------	------	------	------	------	------	------	------	------
MSTRG.12642	-	0.75	0.64	0.18	0.44	0.75	0.69	0.523333	0.626667	------	------	------	------	------	------	------	------	------	------	------	------	------	------	------
MSTRG.12650	-	20.01	32.64	9.79	32.74	8.53	25.3	20.8133	22.19	------	------	------	------	------	------	COG1287	S:Function unknown	------	------	------	------	------	------	------
MSTRG.12653	-	1.89	0	0	0	0	0	0.63	0	GO:0003964;GO:000451	MF:RNA-directed DNA polymerase activity;MF:endonuclease activity;	------	------	------	------	ENOG410ZN99;ENOG410ZPCE;ENOG410YMVH	S:Function unknown;	BAB21761.1	polyprotein, partial [Bombyx mori]	sp|P21328|RTJK_DROME;	RNA-directed DNA polymerase from mobile element jockey OS=Drosophila melanogaster OX=7227 GN=pol PE=1 SV=1;	------	------	------
MSTRG.12654	-	248.71	177.16	257.55	225.75	248.99	227.34	227.807	234.027	------	------	------	------	------	------	------	------	------	------	------	------	------	------	------
MSTRG.12658	-	42.28	26.5	29.96	30.89	27.38	43.07	32.9133	33.78	GO:0016020;GO:0005549;GO:000498	CC:membrane;MF:odorant binding;MF:olfactory receptor activity;	------	------	------	------	------	------	BAH66363.1	olfactory receptor [Bombyx mori]	------	------	------	------	------
MSTRG.12663	-	7.69	5.93	7.04	5.26	5.5	5.58	6.88667	5.44667	------	------	------	------	------	------	ENOG4111AZR	S:Function unknown	XP_028044057.1	uncharacterized protein LOC114253391 [Bombyx mandarina]	------	------	------	------	------
MSTRG.12670	-	5.87	4.19	0	0	2.28	2.13	3.35333	1.47	------	------	------	------	------	------	------	------	------	------	------	------	------	------	------
MSTRG.12671	-	1.1	2.16	1.6	0.76	0.22	0.64	1.62	0.54	------	------	------	------	------	------	------	------	------	------	------	------	------	------	------
MSTRG.12672	-	2.11	1.5	3.17	1.63	1.93	1.07	2.26	1.54333	------	------	------	------	------	------	------	------	------	------	------	------	------	------	------
MSTRG.12673	-	2.65	1.87	0.53	0	0	0	1.68333	0	------	------	------	------	------	------	------	------	------	------	------	------	------	------	------
MSTRG.12675	-	88.39	82.28	102.44	92.12	97.08	60.76	91.0367	83.32	------	------	------	------	------	------	------	------	------	------	------	------	------	------	------
MSTRG.12677	-	14.04	15.05	8.18	2.59	0	5.08	12.4233	2.55667	------	------	------	------	------	------	------	------	------	------	------	------	------	------	------
MSTRG.12678	-	17.02	15.2	16.35	9.85	9.52	10.32	16.19	9.89667	GO:0006621;GO:0016021;GO:0005783;GO:004692	BP:protein retention in ER lumen;CC:integral component of membrane;CC:endoplasmic reticulum;MF:ER retention sequence binding;	------	------	------	------	ENOG410Z4PE	S:Function unknown	XP_028043921.1	uncharacterized protein LOC114253297 [Bombyx mandarina]	------	------	PF14880.7	COX14	Cytochrome oxidase c assembly
MSTRG.12679	-	3.52	4.52	2.47	3.07	3.74	3.9	3.50333	3.57	GO:0003964;GO:0004523;GO:0003723;GO:000367	MF:RNA-directed DNA polymerase activity;MF:RNA-DNA hybrid ribonuclease activity;MF:RNA binding;MF:nucleic acid binding;	------	------	------	------	ENOG4111I63;ENOG41119F7;ENOG410Y65V;ENOG4111K5V;ENOG410ZEFV	S:Function unknown;	XP_014367920.1	PREDICTED: uncharacterized protein LOC106718363 [Papilio machaon]	sp|P21328|RTJK_DROME;	RNA-directed DNA polymerase from mobile element jockey OS=Drosophila melanogaster OX=7227 GN=pol PE=1 SV=1;	PF14529.7;PF03372.24	Exo_endo_phos_2;Exo_endo_phos	Endonuclease-reverse transcriptase;Endonuclease/Exonuclease/phosphatase family
MSTRG.12680	-	1.23	0.68	0.92	0.04	0.44	0.26	0.943333	0.246667	GO:0003964;GO:0004523;GO:000367	MF:RNA-directed DNA polymerase activity;MF:RNA-DNA hybrid ribonuclease activity;MF:nucleic acid binding;	------	------	------	------	ENOG4111I63;ENOG41113MB;ENOG410ZST3;ENOG41119KG;ENOG41112V0;ENOG410XQYK;ENOG410Y65V;ENOG41119F7;ENOG4111EGX	S:Function unknown;	XP_028172327.1	uncharacterized protein LOC114361480 [Ostrinia furnacalis]	------	------	------	------	------
MSTRG.12681	-	150.52	207.42	170.33	155.13	180.89	178.99	176.09	171.67	------	------	K09073	PTF1A	------	------	------	------	------	------	------	------	------	------	------
MSTRG.12688	-	13.11	13.34	12.26	16.23	15.87	14.59	12.9033	15.5633	------	------	K19672	IFT140	------	------	ENOG410XSS4	S:Function unknown	XP_028043875.1	intraflagellar transport protein 140 homolog [Bombyx mandarina]	sp|E9PY46|IF140_MOUSE;	Intraflagellar transport protein 140 homolog OS=Mus musculus OX=10090 GN=Ift140 PE=1 SV=1;	PF12894.8;PF00637.21	ANAPC4_WD40;Clathrin	Anaphase-promoting complex subunit 4 WD40 domain;Region in Clathrin and VPS
MSTRG.12689	-	41.27	34.64	32.53	28.21	30.15	34.48	36.1467	30.9467	GO:0003723;GO:0003755;GO:000367	MF:RNA binding;MF:peptidyl-prolyl cis-trans isomerase activity;MF:DNA binding;	------	------	------	------	ENOG4111NZM	S:Function unknown	XP_021203801.1	uncharacterized protein LOC110385226 isoform X1 [Bombyx mori]	------	------	PF13613.7	HTH_Tnp_4	Helix-turn-helix of DDE superfamily endonuclease
MSTRG.1269	-	22.91	45.85	43.86	55.18	30.71	36.07	37.54	40.6533	------	------	------	------	------	------	------	------	------	------	------	------	------	------	------
MSTRG.12690	-	2.06	1.74	1.3	0.5	1.95	1.56	1.7	1.33667	------	------	------	------	------	------	------	------	XP_021203802.1	uncharacterized protein LOC110385226 isoform X2 [Bombyx mori]	------	------	------	------	------
MSTRG.12692	-	18.72	19.45	21.38	13.86	16.89	23.01	19.85	17.92	GO:0007095;GO:0006302;GO:003087	BP:mitotic G2 DNA damage checkpoint;BP:double-strand break repair;CC:Mre11 complex;	K10867	NBN, NBS1	map03440;map04218	Homologous recombination;Cellular senescence	------	------	XP_028043838.1	nibrin [Bombyx mandarina]	------	------	PF00498.27	FHA	FHA domain
MSTRG.12694	-	30.14	26.86	29.33	32.66	21.55	28.82	28.7767	27.6767	GO:0055085;GO:001602	BP:transmembrane transport;CC:integral component of membrane;	------	------	------	------	ENOG4111RI3;ENOG410ZSRD;ENOG410ZAW5;ENOG410ZNIF	S:Function unknown;L:Replication, recombination and repair;S:Function unknown;S:Function unknown	PCG76654.1	hypothetical protein B5V51_9021 [Heliothis virescens]	------	------	PF16087.6	DUF4817	Helix-turn-helix domain
MSTRG.12695	-	7.36	7.52	21.93	2.31	11.89	9.63	12.27	7.94333	------	------	------	------	------	------	------	------	------	------	------	------	------	------	------
MSTRG.127	-	0	0	0.7	0	0	0.86	0.233333	0.286667	------	------	------	------	------	------	------	------	------	------	------	------	------	------	------
MSTRG.12702	-	0	0	0	0	15	3.51	0	6.17	------	------	------	------	------	------	------	------	------	------	------	------	------	------	------
MSTRG.12715	-	34.08	27.71	34.37	47.75	27.62	20.99	32.0533	32.12	------	------	------	------	------	------	ENOG4110QTT	G:Carbohydrate transport and metabolism	------	------	------	------	------	------	------
MSTRG.12719	-	17.9	16.49	15.09	14.21	14.23	15.06	16.4933	14.5	GO:0016021;GO:0042626;GO:0016887;GO:000552	CC:integral component of membrane;MF:ATPase activity, coupled to transmembrane movement of substances;MF:ATPase activity;MF:ATP binding;	K05643	ABCA3	map02010	ABC transporters	COG1131	O:Posttranslational modification, protein turnover, chaperones	XP_028043812.1	ATP-binding cassette sub-family A member 3 isoform X1 [Bombyx mandarina]	sp|Q99758|ABCA3_HUMAN;	ATP-binding cassette sub-family A member 3 OS=Homo sapiens OX=9606 GN=ABCA3 PE=1 SV=2;	PF00005.28;PF12698.8;PF13304.7;PF13476.7	ABC_tran;ABC2_membrane_3;AAA_21;AAA_23	ABC transporter;ABC-2 family transporter protein;AAA domain, putative AbiEii toxin, Type IV TA system;AAA domain
MSTRG.12725	-	14.96	14.07	12.6	11.53	11.98	9.36	13.8767	10.9567	------	------	------	------	------	------	ENOG410ZVDQ;ENOG410ZGNT;ENOG410XPM5	G:Carbohydrate transport and metabolism;S:Function unknown;K:Transcription	------	------	------	------	------	------	------
MSTRG.12730	-	0	0	7.46	0	0	0	2.48667	0	------	------	------	------	------	------	------	------	------	------	------	------	------	------	------
MSTRG.12731	-	3.4	3.51	2.02	4.36	2.88	3.73	2.97667	3.65667	------	------	------	------	------	------	ENOG410ZB2J	S:Function unknown	XP_012544063.1	uncharacterized protein LOC105841327 [Bombyx mori]	------	------	PF13873.7;PF13837.7;PF12776.8	Myb_DNA-bind_5;Myb_DNA-bind_4;Myb_DNA-bind_3	Myb/SANT-like DNA-binding domain;Myb/SANT-like DNA-binding domain;Myb/SANT-like DNA-binding domain
MSTRG.12732	-	15.23	12.16	11.88	11.92	11.83	11.46	13.09	11.7367	------	------	------	------	------	------	ENOG410ZB2J	S:Function unknown	XP_012544063.1	uncharacterized protein LOC105841327 [Bombyx mori]	------	------	PF13873.7;PF13837.7;PF13921.7;PF12776.8	Myb_DNA-bind_5;Myb_DNA-bind_4;Myb_DNA-bind_6;Myb_DNA-bind_3	Myb/SANT-like DNA-binding domain;Myb/SANT-like DNA-binding domain;Myb-like DNA-binding domain;Myb/SANT-like DNA-binding domain
MSTRG.12736	-	6.36	2.27	7.44	0	9.88	6.91	5.35667	5.59667	------	------	K10401	KIF18_19	------	------	COG5059	T:Signal transduction mechanisms	XP_028043836.1	kinesin-like protein KIF19 isoform X1 [Bombyx mandarina]	------	------	------	------	------
MSTRG.1274	-	1.72	1.04	0.2	0.38	0	0	0.986667	0.126667	------	------	------	------	------	------	------	------	XP_004927681.3	uncharacterized protein LOC101738215 [Bombyx mori]	------	------	PF06477.14	DUF1091	Protein of unknown function
MSTRG.1275	-	0.25	2.09	2.52	3.42	0	6.16	1.62	3.19333	GO:0006351;GO:0003964;GO:0046872;GO:0016817;GO:000367	BP:transcription, DNA-templated;MF:RNA-directed DNA polymerase activity;MF:metal ion binding;MF:hydrolase activity, acting on acid anhydrides;MF:DNA binding;	------	------	------	------	ENOG410Y2DF;ENOG410ZTDB;ENOG4111MHU	K:Transcription;S:Function unknown;S:Function unknown	GBP32168.1	Probable RNA-directed DNA polymerase from transposon BS [Eumeta japonica]	sp|Q9NBX4|RTXE_DROME;	Probable RNA-directed DNA polymerase from transposon X-element OS=Drosophila melanogaster OX=7227 GN=X-element\ORF2 PE=3 SV=1;	PF00078.28	RVT_1	Reverse transcriptase
MSTRG.12763	-	8.09	4.27	6.01	3.76	5.98	7.16	6.12333	5.63333	------	------	------	------	------	------	------	------	------	------	------	------	------	------	------
MSTRG.12764	-	0	0	10.5	0	11.21	0	3.5	3.73667	GO:0016021;GO:0005576;GO:0008083;GO:0016887;GO:0003677;GO:0005524;GO:001649	CC:integral component of membrane;CC:extracellular region;MF:growth factor activity;MF:ATPase activity;MF:DNA binding;MF:ATP binding;MF:oxidoreductase activity;	K14169	CTU2, NCS2	map04122	Sulfur relay system	ENOG410XQZ1;ENOG4111RI3	O:Posttranslational modification, protein turnover, chaperones;S:Function unknown	XP_026333619.1	uncharacterized protein LOC113240504 [Hyposmocoma kahamanoa]	------	------	PF13551.7;PF13565.7;PF13518.7;PF13384.7	HTH_29;HTH_32;HTH_28;HTH_23	Winged helix-turn helix;Homeodomain-like domain;Helix-turn-helix domain;Homeodomain-like domain
MSTRG.12768	-	3.81	2.68	5.58	2.67	4.87	2.5	4.02333	3.34667	GO:0006310;GO:0006281;GO:0000723;GO:0016020;GO:0005549;GO:0004984;GO:0003678;GO:000552	BP:DNA recombination;BP:DNA repair;BP:telomere maintenance;CC:membrane;MF:odorant binding;MF:olfactory receptor activity;MF:DNA helicase activity;MF:ATP binding;	------	------	------	------	------	------	BAH66363.1	olfactory receptor [Bombyx mori]	------	------	------	------	------
MSTRG.1278	-	0	0	0	13.81	0	0.42	0	4.74333	GO:000451	MF:endonuclease activity;	------	------	------	------	------	------	XP_023953511.1	uncharacterized protein LOC112057247 [Bicyclus anynana]	------	------	------	------	------
MSTRG.12787	-	1.39	0.98	0.75	1.06	1.08	1.04	1.04	1.06	------	------	------	------	------	------	ENOG4111QNR	S:Function unknown	XP_012551224.2	uncharacterized protein LOC101736591 [Bombyx mori]	------	------	------	------	------
MSTRG.1279	-	0	0	6.27	5.72	12.37	0	2.09	6.03	------	------	------	------	------	------	------	------	------	------	------	------	------	------	------
MSTRG.12791	-	48.2	23.82	33.94	46.72	53.69	39.9	35.32	46.77	------	------	------	------	------	------	------	------	------	------	------	------	------	------	------
MSTRG.12792	-	8.09	5.72	3.22	6.08	6.26	9.89	5.67667	7.41	------	------	------	------	------	------	------	------	------	------	------	------	------	------	------
MSTRG.12793	-	0	0	0	17.13	0	2.1	0	6.41	------	------	------	------	------	------	------	------	------	------	------	------	------	------	------
MSTRG.12797	-	15.38	11.37	10.69	10.46	11.84	11.6	12.48	11.3	------	------	------	------	------	------	ENOG4112B12	S:Function unknown	XP_028027121.1	uncharacterized protein LOC114240684 [Bombyx mandarina]	------	------	------	------	------
MSTRG.12798	-	9.58	7.85	7.56	7.56	6.95	4.49	8.33	6.33333	------	------	------	------	------	------	------	------	------	------	------	------	------	------	------
MSTRG.12810	-	14.85	13.33	13	20.35	19.68	19.36	13.7267	19.7967	------	------	K07441	ALG14	map00510;map00513	N-Glycan biosynthesis;Various types of N-glycan biosynthesis	ENOG4111QSM	S:Function unknown	XP_004932471.1	UDP-N-acetylglucosamine transferase subunit ALG14 homolog [Bombyx mori]	sp|Q9D081|ALG14_MOUSE;	UDP-N-acetylglucosamine transferase subunit ALG14 homolog OS=Mus musculus OX=10090 GN=Alg14 PE=1 SV=1;	PF08660.12	Alg14	Oligosaccharide biosynthesis protein Alg14 like
MSTRG.12811	-	2.52	4.08	2.6	2.88	3.21	3.29	3.06667	3.12667	GO:0003964;GO:0004523;GO:0003676;GO:000827	MF:RNA-directed DNA polymerase activity;MF:RNA-DNA hybrid ribonuclease activity;MF:nucleic acid binding;MF:zinc ion binding;	------	------	------	------	ENOG410ZT5T;ENOG4111I63;ENOG41119F7;ENOG410Y65V	S:Function unknown;	RVE41320.1	hypothetical protein evm_014034 [Chilo suppressalis]	sp|Q9NBX4|RTXE_DROME;	Probable RNA-directed DNA polymerase from transposon X-element OS=Drosophila melanogaster OX=7227 GN=X-element\ORF2 PE=3 SV=1;	PF14529.7;PF03372.24;PF00078.28	Exo_endo_phos_2;Exo_endo_phos;RVT_1	Endonuclease-reverse transcriptase;Endonuclease/Exonuclease/phosphatase family;Reverse transcriptase
MSTRG.12819	-	7.67	6.43	8.32	5.75	6.07	6.54	7.47333	6.12	------	------	------	------	------	------	ENOG410YTM4;ENOG410ZN99;ENOG410YMVH;ENOG4112CN7	S:Function unknown;	XP_028042559.1	vegetative cell wall protein gp1-like, partial [Bombyx mandarina]	sp|Q9NBX5|GAGXE_DROME;	Nucleic-acid-binding protein from transposon X-element OS=Drosophila melanogaster OX=7227 GN=ORF1 PE=4 SV=1;	PF07530.12	PRE_C2HC	Associated with zinc fingers
MSTRG.12825	-	5.96	5	5.39	2.36	4.95	6.11	5.45	4.47333	------	------	------	------	------	------	------	------	------	------	------	------	------	------	------
MSTRG.12831	-	0	20.85	36.96	62.63	17.85	0	19.27	26.8267	------	------	------	------	------	------	------	------	------	------	------	------	------	------	------
MSTRG.12839	-	23.77	0	3.16	3.02	0	0	8.97667	1.00667	------	------	------	------	------	------	------	------	------	------	------	------	------	------	------
MSTRG.1284	-	5.82	4.57	3.94	4.61	4.33	4.6	4.77667	4.51333	GO:0015074;GO:000367	BP:DNA integration;MF:nucleic acid binding;	------	------	------	------	COG2801;ENOG41118U1;ENOG410Y09X;COG1241;ENOG410YDKT	S:Function unknown;L:Replication, recombination and repair;S:Function unknown	KPJ11799.1	Retrotransposable element Tf2 155 kDa protein type 1 [Papilio machaon]	sp|Q9UR07|TF211_SCHPO;	Transposon Tf2-11 polyprotein OS=Schizosaccharomyces pombe;	PF17921.2;PF00665.27	Integrase_H2C2;rve	Integrase zinc binding domain;Integrase core domain
MSTRG.12847	-	0	0	0	0	0	0	0	0	GO:0016021;GO:0003964;GO:000451	CC:integral component of membrane;MF:RNA-directed DNA polymerase activity;MF:endonuclease activity;	K08220	FLVCR, SLC49A1_2	------	------	ENOG410ZN99;ENOG410YMVH;ENOG410YTM4;ENOG4111I34	S:Function unknown;	GBP92480.1	Nucleic-acid-binding protein from transposon X-element [Eumeta japonica]	sp|Q95SX7|RTBS_DROME;	Probable RNA-directed DNA polymerase from transposon BS OS=Drosophila melanogaster OX=7227 GN=RTase PE=2 SV=1;	PF14529.7;PF03372.24	Exo_endo_phos_2;Exo_endo_phos	Endonuclease-reverse transcriptase;Endonuclease/Exonuclease/phosphatase family
MSTRG.12848	-	13.3	11.35	11.07	12.07	11.72	13.3	11.9067	12.3633	------	------	------	------	------	------	ENOG4111IWV;ENOG410ZHFM;ENOG41105FN;ENOG410XQZ9	S:Function unknown;	XP_022814464.1	uncharacterized protein LOC111348184 [Spodoptera litura]	------	------	PF13359.7;PF13613.7;PF01609.22	DDE_Tnp_4;HTH_Tnp_4;DDE_Tnp_1	DDE superfamily endonuclease;Helix-turn-helix of DDE superfamily endonuclease;Transposase DDE domain
MSTRG.12855	-	2.31	2.59	2.68	3.23	2.89	3.12	2.52667	3.08	GO:0003964;GO:000451	MF:RNA-directed DNA polymerase activity;MF:endonuclease activity;	------	------	------	------	ENOG410XPUM	S:Function unknown	AAQ57129.1	endonuclease and reverse transcriptase-like protein [Bombyx mori]	------	------	------	------	------
MSTRG.12867	-	1.3	3.23	2.77	3.74	3.88	3.44	2.43333	3.68667	------	------	------	------	------	------	COG4886;ENOG4110RAV	S:Function unknown;	PCG74738.1	hypothetical protein B5V51_12815, partial [Heliothis virescens]	------	------	------	------	------
MSTRG.1287	-	1.51	1.01	0.89	0.97	0.88	1.2	1.13667	1.01667	GO:0016021;GO:0003964;GO:0004519;GO:0016491;GO:000382	CC:integral component of membrane;MF:RNA-directed DNA polymerase activity;MF:endonuclease activity;MF:oxidoreductase activity;MF:catalytic activity;	K22420	MEIOB	------	------	------	------	AAQ57129.1	endonuclease and reverse transcriptase-like protein [Bombyx mori]	------	------	------	------	------
MSTRG.12870	-	61.88	55	55.75	44.94	45.67	42.08	57.5433	44.23	GO:005126	BP:protein homooligomerization;	K21914	KCTD2_5_17	------	------	ENOG410XT4J	S:Function unknown	XP_004932508.1	BTB/POZ domain-containing protein KCTD5 [Bombyx mori]	sp|Q9NXV2|KCTD5_HUMAN;	BTB/POZ domain-containing protein KCTD5 OS=Homo sapiens OX=9606 GN=KCTD5 PE=1 SV=1;	PF02214.23	BTB_2	BTB/POZ domain
MSTRG.12874	-	29.24	32.39	77.11	34.41	43.83	30.58	46.2467	36.2733	------	------	------	------	------	------	------	------	------	------	------	------	------	------	------
MSTRG.12886	-	0.61	0.4	1.03	1.42	0.68	0.83	0.68	0.976667	------	------	------	------	------	------	------	------	------	------	------	------	------	------	------
MSTRG.12888	-	0	0	0	0	0	0	0	0	------	------	------	------	------	------	------	------	------	------	------	------	------	------	------
MSTRG.12895	-	10.09	6.75	2.8	10.31	7.72	10.45	6.54667	9.49333	------	------	------	------	------	------	ENOG4110QTT	G:Carbohydrate transport and metabolism	------	------	------	------	------	------	------
MSTRG.12897	-	0	0	0	0	0	0	0	0	GO:0003964;GO:000451	MF:RNA-directed DNA polymerase activity;MF:endonuclease activity;	------	------	------	------	ENOG410Z1M2;ENOG410Y65V;COG2801	S:Function unknown;L:Replication, recombination and repair	XP_028042479.1	uncharacterized protein LOC114252166 [Bombyx mandarina]	------	------	------	------	------
MSTRG.12900	-	38.67	29.58	29.07	31.76	32.57	31.64	32.44	31.99	------	------	------	------	------	------	------	------	------	------	------	------	------	------	------
MSTRG.12902	-	0	0	15.2	0	0	4.78	5.06667	1.59333	------	------	------	------	------	------	------	------	------	------	------	------	------	------	------
MSTRG.12906	-	2.95	2	2.38	2.5	2.15	2.52	2.44333	2.39	GO:0015074;GO:0008270;GO:000367	BP:DNA integration;MF:zinc ion binding;MF:nucleic acid binding;	K21396	WHT	------	------	ENOG410XS4D	S:Function unknown	GBP47094.1	Copia protein [Eumeta japonica]	sp|P0CV72|RL161_PLAVT;	Secreted RxLR effector protein 161 OS=Plasmopara viticola OX=143451 GN=RXLR161 PE=2 SV=1;	------	------	------
MSTRG.12907	-	4.4	4.34	4.69	2.95	3.47	4.67	4.47667	3.69667	------	------	------	------	------	------	------	------	------	------	------	------	------	------	------
MSTRG.12908	-	4.28	2.28	2.53	2.34	3.64	2.16	3.03	2.71333	------	------	------	------	------	------	------	------	------	------	------	------	------	------	------
MSTRG.12909	-	32.65	19.5	18.28	24.9	22.41	20.6	23.4767	22.6367	------	------	------	------	------	------	------	------	------	------	------	------	------	------	------
MSTRG.12912	-	29.12	24.9	22.99	24.45	24.29	23.05	25.67	23.93	------	------	------	------	------	------	------	------	------	------	------	------	------	------	------
MSTRG.12915	-	3.97	4.13	3.42	3.3	3.63	3.14	3.84	3.35667	GO:0003964;GO:0004523;GO:000367	MF:RNA-directed DNA polymerase activity;MF:RNA-DNA hybrid ribonuclease activity;MF:nucleic acid binding;	------	------	------	------	ENOG410ZT5T;ENOG4111I63;ENOG41119F7;ENOG41112V0;ENOG410ZQCU;ENOG41119KG	S:Function unknown;	RVE41320.1	hypothetical protein evm_014034 [Chilo suppressalis]	sp|P21330|GAGJ_DROME;	Nucleic-acid-binding protein from mobile element jockey OS=Drosophila melanogaster OX=7227 GN=gag PE=4 SV=1;	PF00075.25;PF13966.7;PF14529.7;PF03372.24;PF00078.28	RNase_H;zf-RVT;Exo_endo_phos_2;Exo_endo_phos;RVT_1	RNase H;zinc-binding in reverse transcriptase;Endonuclease-reverse transcriptase;Endonuclease/Exonuclease/phosphatase family;Reverse transcriptase
MSTRG.12928	-	0	0	0.24	0	0	0	0.08	0	------	------	------	------	------	------	------	------	------	------	------	------	------	------	------
MSTRG.12929	-	6.15	6.54	7.53	4.48	5.45	4.89	6.74	4.94	GO:0004523;GO:0003676;GO:000827	MF:RNA-DNA hybrid ribonuclease activity;MF:nucleic acid binding;MF:zinc ion binding;	------	------	------	------	ENOG410ZT5T;ENOG4111I63;ENOG410Y65V;ENOG41119F7;ENOG410Z09Q	S:Function unknown;	RVE41320.1	hypothetical protein evm_014034 [Chilo suppressalis]	sp|P21328|RTJK_DROME;	RNA-directed DNA polymerase from mobile element jockey OS=Drosophila melanogaster OX=7227 GN=pol PE=1 SV=1;	PF14529.7;PF00075.25;PF00078.28;PF03372.24	Exo_endo_phos_2;RNase_H;RVT_1;Exo_endo_phos	Endonuclease-reverse transcriptase;RNase H;Reverse transcriptase;Endonuclease/Exonuclease/phosphatase family
MSTRG.12934	-	4.44	2.58	3.22	3.49	1.89	2.4	3.41333	2.59333	------	------	K23222	HARBI1	------	------	------	------	XP_028034310.1	putative nuclease HARBI1 [Bombyx mandarina]	------	------	------	------	------
MSTRG.12949	-	13.69	17.34	19.96	14.46	14.07	9.9	16.9967	12.81	GO:0016020;GO:0005549;GO:000498	CC:membrane;MF:odorant binding;MF:olfactory receptor activity;	------	------	------	------	------	------	BAH66363.1	olfactory receptor [Bombyx mori]	------	------	------	------	------
MSTRG.12956	-	8.96	13.72	11.65	9.68	10.94	12.06	11.4433	10.8933	GO:0016021;GO:0003964;GO:0004519;GO:000419	CC:integral component of membrane;MF:RNA-directed DNA polymerase activity;MF:endonuclease activity;MF:cysteine-type endopeptidase activity;	------	------	------	------	ENOG410Y65V	S:Function unknown	ADI61821.1	endonuclease-reverse transcriptase [Bombyx mori]	sp|Q10126|YSM6_CAEEL;	Putative uncharacterized transposon-derived protein F52C9.6 OS=Caenorhabditis elegans OX=6239 GN=F52C9.6 PE=5 SV=1;	------	------	------
MSTRG.1296	-	6.37	6.15	0	5.75	5.14	0	4.17333	3.63	------	------	------	------	------	------	ENOG4110QTT	G:Carbohydrate transport and metabolism	------	------	------	------	------	------	------
MSTRG.1297	-	5.38	3.67	0	0	0	0	3.01667	0	------	------	------	------	------	------	------	------	------	------	------	------	------	------	------
MSTRG.12972	-	5.61	7.4	8.35	6.44	4.64	5.96	7.12	5.68	------	------	------	------	------	------	ENOG410ZVDQ;ENOG410ZGNT	G:Carbohydrate transport and metabolism;S:Function unknown	------	------	------	------	------	------	------
MSTRG.12982	-	0	1.82	6.39	0	0	0.12	2.73667	0.04	GO:0016021;GO:0005576;GO:0042626;GO:0008083;GO:0016887;GO:0003677;GO:0005524;GO:001649	CC:integral component of membrane;CC:extracellular region;MF:ATPase activity, coupled to transmembrane movement of substances;MF:growth factor activity;MF:ATPase activity;MF:DNA binding;MF:ATP binding;MF:oxidoreductase activity;	K14169	CTU2, NCS2	map04122	Sulfur relay system	ENOG4111RI3	S:Function unknown	BAG15927.1	transposase [Bombyx mandarina]	------	------	PF13358.7	DDE_3	DDE superfamily endonuclease
MSTRG.1299	-	7.22	3.94	0	3.94	1.98	0	3.72	1.97333	------	------	------	------	------	------	ENOG4110QTT	G:Carbohydrate transport and metabolism	------	------	------	------	------	------	------
MSTRG.1300	-	0	0	7.75	0	0	0	2.58333	0	GO:000367	MF:DNA binding;	K03231;K14169	EEF1A;CTU2, NCS2	map05140;map05134;map04122;map03013	Leishmaniasis;Legionellosis;Sulfur relay system;RNA transport	ENOG410XQZ1	O:Posttranslational modification, protein turnover, chaperones	XP_026325277.1	uncharacterized protein LOC113234191 [Hyposmocoma kahamanoa]	------	------	------	------	------
MSTRG.13008	-	32.55	30.06	31.37	39.41	38.79	38.33	31.3267	38.8433	GO:0006974;GO:000828	BP:cellular response to DNA damage stimulus;BP:cell proliferation;	K23112	BRAT1	------	------	ENOG4110RWE	S:Function unknown	XP_028033330.1	uncharacterized protein LOC114245384 [Bombyx mandarina]	------	------	------	------	------
MSTRG.1302	-	0.68	2.09	2.01	0.48	3.4	0.48	1.59333	1.45333	------	------	------	------	------	------	ENOG4110QTT	G:Carbohydrate transport and metabolism	------	------	------	------	------	------	------
MSTRG.1304	-	21.32	16.55	8.62	19.88	7.91	21.92	15.4967	16.57	GO:0016021;GO:0003964;GO:000451	CC:integral component of membrane;MF:RNA-directed DNA polymerase activity;MF:endonuclease activity;	------	------	------	------	------	------	BAD86652.1	reverse transcriptase, partial [Bombyx mori]	------	------	------	------	------
MSTRG.13044	-	11.92	7.51	10.45	6.48	6.32	7.36	9.96	6.72	GO:0005975;GO:0016021;GO:0003964;GO:0003824;GO:000455	BP:carbohydrate metabolic process;CC:integral component of membrane;MF:RNA-directed DNA polymerase activity;MF:catalytic activity;MF:hydrolase activity, hydrolyzing O-glycosyl compounds;	K12472	EPS15	map04144	Endocytosis	COG2110;ENOG410XSZT;ENOG410Y65V;ENOG411131P	S:Function unknown;	PCG74070.1	hypothetical protein B5V51_13919 [Heliothis virescens]	------	------	PF00078.28	RVT_1	Reverse transcriptase
MSTRG.13047	-	43.05	23.88	31.71	30.23	30.33	35.75	32.88	32.1033	------	------	------	------	------	------	------	------	------	------	------	------	------	------	------
MSTRG.1305	-	42.67	49.57	64.42	42.58	32.3	8.54	52.22	27.8067	GO:0006310;GO:0000723;GO:0006281;GO:0003678;GO:000552	BP:DNA recombination;BP:telomere maintenance;BP:DNA repair;MF:DNA helicase activity;MF:ATP binding;	------	------	------	------	------	------	BAW33744.1	ATP-dependent helicase [Bombyx mori]	------	------	------	------	------
MSTRG.13055	-	36.4	25.13	33.2	22.41	24.88	22.34	31.5767	23.21	------	------	------	------	------	------	------	------	CAB3228137.1	unnamed protein product [Arctia plantaginis]	------	------	------	------	------
MSTRG.13056	-	12.97	10.73	13.31	9.45	9.6	10.62	12.3367	9.89	GO:000451	MF:endonuclease activity;	------	------	------	------	ENOG410ZYYA	U:Intracellular trafficking, secretion, and vesicular transport	GBP61683.1	hypothetical protein EVAR_43621_1 [Eumeta japonica]	------	------	------	------	------
MSTRG.13058	-	8.41	7.57	4.52	6.34	6.53	7.55	6.83333	6.80667	GO:0006310;GO:0000723;GO:0006281;GO:0003678;GO:000552	BP:DNA recombination;BP:telomere maintenance;BP:DNA repair;MF:DNA helicase activity;MF:ATP binding;	------	------	------	------	------	------	BAW33744.1	ATP-dependent helicase [Bombyx mori]	------	------	------	------	------
MSTRG.13059	-	0	2.55	5.7	1.35	13.95	5.26	2.75	6.85333	------	------	------	------	------	------	------	------	------	------	------	------	------	------	------
MSTRG.13065	-	18.77	15.8	17	15.6	14.69	15.3	17.19	15.1967	GO:0006351;GO:0046872;GO:001681	BP:transcription, DNA-templated;MF:metal ion binding;MF:hydrolase activity, acting on acid anhydrides;	------	------	------	------	ENOG410YWG8;ENOG410Y65V;ENOG410Y2DF;ENOG410Z3FK;ENOG410ZJZU	S:Function unknown;K:Transcription;S:Function unknown;S:Function unknown	KOB64951.1	Uncharacterized protein OBRU01_22018 [Operophtera brumata]	------	------	PF14529.7	Exo_endo_phos_2	Endonuclease-reverse transcriptase
MSTRG.13068	-	0	0	0	0	0	0	0	0	------	------	------	------	------	------	ENOG4111AIH;ENOG410YRHH;ENOG410XSAR;ENOG410Z8A8	S:Function unknown;Z:Cytoskeleton;S:Function unknown	XP_022828279.1	uncharacterized protein LOC111357710 [Spodoptera litura]	------	------	------	------	------
MSTRG.1307	-	12.69	32.1	11.1	15.74	7.81	9.08	18.63	10.8767	GO:0006310;GO:0000723;GO:0006281;GO:0003678;GO:000552	BP:DNA recombination;BP:telomere maintenance;BP:DNA repair;MF:DNA helicase activity;MF:ATP binding;	------	------	------	------	------	------	BAW33744.1	ATP-dependent helicase [Bombyx mori]	------	------	------	------	------
MSTRG.13076	-	0	0	0	0	0	0	0	0	------	------	------	------	------	------	ENOG410ZPIR;ENOG410ZACE;ENOG410ZB2J;ENOG410Z4BF	S:Function unknown;	XP_028038544.1	uncharacterized protein LOC114249241 [Bombyx mandarina]	sp|Q9CR78|MSD3_MOUSE;	Myb/SANT-like DNA-binding domain-containing protein 3 OS=Mus musculus OX=10090 GN=Msantd3 PE=1 SV=1;	PF13873.7;PF10545.10;PF13837.7	Myb_DNA-bind_5;MADF_DNA_bdg;Myb_DNA-bind_4	Myb/SANT-like DNA-binding domain;Alcohol dehydrogenase transcription factor Myb/SANT-like;Myb/SANT-like DNA-binding domain
MSTRG.13094	-	5.18	5.46	5.18	6.11	4.93	6.14	5.27333	5.72667	------	------	------	------	------	------	------	------	XP_012550444.1	sensory neuron membrane protein 1-like [Bombyx mori]	------	------	------	------	------
MSTRG.13095	-	37.65	41.61	35.27	28.3	37.44	24.68	38.1767	30.14	------	------	------	------	------	------	------	------	------	------	------	------	------	------	------
MSTRG.13098	-	0	0	0	0	0	0	0	0	------	------	------	------	------	------	------	------	------	------	------	------	------	------	------
MSTRG.13103	-	12.64	12.23	13.27	9.44	10.09	10.72	12.7133	10.0833	GO:0006310;GO:0000723;GO:0006281;GO:0016021;GO:0003678;GO:000552	BP:DNA recombination;BP:telomere maintenance;BP:DNA repair;CC:integral component of membrane;MF:DNA helicase activity;MF:ATP binding;	K22420	MEIOB	------	------	------	------	XP_028034717.1	uncharacterized protein LOC114246417 [Bombyx mandarina]	------	------	------	------	------
MSTRG.13107	-	39.58	36.79	34.54	37.96	40.59	41.51	36.97	40.02	GO:001602	CC:integral component of membrane;	K22420	MEIOB	------	------	------	------	BAH66325.1	olfactory receptor [Bombyx mori]	------	------	------	------	------
MSTRG.13115	-	6.38	6.88	5.4	5.03	4.77	3.95	6.22	4.58333	------	------	K23222	HARBI1	------	------	------	------	XP_028034310.1	putative nuclease HARBI1 [Bombyx mandarina]	------	------	------	------	------
MSTRG.13118	-	0	2.59	5.64	0	0	5.25	2.74333	1.75	------	------	------	------	------	------	------	------	------	------	------	------	------	------	------
MSTRG.1312	-	15.04	21.12	20.58	22.32	20.44	2.8	18.9133	15.1867	------	------	------	------	------	------	ENOG4110QTT	G:Carbohydrate transport and metabolism	------	------	------	------	------	------	------
MSTRG.13124	-	0	1.33	1.47	4.09	1.41	1.31	0.933333	2.27	------	------	------	------	------	------	------	------	------	------	------	------	------	------	------
MSTRG.13138	-	2.95	1.19	2.41	2.92	2.96	2.23	2.18333	2.70333	------	------	------	------	------	------	------	------	------	------	------	------	------	------	------
MSTRG.13139	-	0	0.94	2.13	0	1.03	0	1.02333	0.343333	GO:001602	CC:integral component of membrane;	------	------	------	------	------	------	BAH66325.1	olfactory receptor [Bombyx mori]	------	------	------	------	------
MSTRG.13140	-	0.38	0.53	0.61	0	2.35	0.57	0.506667	0.973333	------	------	------	------	------	------	------	------	------	------	------	------	------	------	------
MSTRG.13143	-	5.58	3.71	3.06	2.31	1.09	3.72	4.11667	2.37333	------	------	------	------	------	------	------	------	------	------	------	------	------	------	------
MSTRG.13144	-	7.35	1.56	0.75	3.27	2.65	5.23	3.22	3.71667	GO:0015074;GO:0003676;GO:0004721;GO:000827	BP:DNA integration;MF:nucleic acid binding;MF:phosphoprotein phosphatase activity;MF:zinc ion binding;	------	------	------	------	COG2801	L:Replication, recombination and repair	KPJ05657.1	hypothetical protein RR46_00591 [Papilio xuthus]	------	------	------	------	------
MSTRG.13145	-	1.97	1.33	4.14	3.94	2.59	7.33	2.48	4.62	------	------	------	------	------	------	------	------	------	------	------	------	------	------	------
MSTRG.13149	-	27.78	26.75	24.7	15.77	17.31	12.36	26.41	15.1467	GO:001602	CC:integral component of membrane;	K06532	PROM1, CD133	map05202	Transcriptional misregulation in cancer	------	------	OWR50241.1	hypothetical protein KGM_201134 [Danaus plexippus plexippus]	------	------	------	------	------
MSTRG.13152	-	8.53	0	0	0	13.28	0	2.84333	4.42667	------	------	------	------	------	------	------	------	------	------	------	------	------	------	------
MSTRG.13162	-	0	0.16	0.14	0	0	0	0.1	0	GO:0003964;GO:000451	MF:RNA-directed DNA polymerase activity;MF:endonuclease activity;	------	------	------	------	------	------	AFY12622.1	reverse transcriptase, partial [Bombyx mori]	------	------	------	------	------
MSTRG.13163	-	1.79	0.48	0.18	1.04	1.16	1.3	0.816667	1.16667	------	------	------	------	------	------	ENOG410ZYYA;ENOG4111JJ6	U:Intracellular trafficking, secretion, and vesicular transport;S:Function unknown	GBP61683.1	hypothetical protein EVAR_43621_1 [Eumeta japonica]	------	------	------	------	------
MSTRG.13164	-	0	0	16.34	6.54	4.11	0	5.44667	3.55	------	------	------	------	------	------	------	------	------	------	------	------	------	------	------
MSTRG.13166	-	0.81	0.28	0.59	1.36	1.08	0.93	0.56	1.12333	------	------	------	------	------	------	ENOG410Z4A4	S:Function unknown	XP_021208767.1	uncharacterized protein LOC105842707 [Bombyx mori]	------	------	------	------	------
MSTRG.13167	-	5.44	12.33	3.58	5.86	2.91	4.03	7.11667	4.26667	GO:0006310;GO:0006281;GO:0000723;GO:0016020;GO:0005549;GO:0004984;GO:0003678;GO:000552	BP:DNA recombination;BP:DNA repair;BP:telomere maintenance;CC:membrane;MF:odorant binding;MF:olfactory receptor activity;MF:DNA helicase activity;MF:ATP binding;	------	------	------	------	------	------	BAH66363.1	olfactory receptor [Bombyx mori]	------	------	------	------	------
MSTRG.13171	-	4.41	2.45	2.5	2.38	2.16	2.4	3.12	2.31333	------	------	------	------	------	------	------	------	------	------	------	------	------	------	------
MSTRG.13172	-	52.62	57.63	58.94	65.5	65.4	60.89	56.3967	63.93	------	------	------	------	------	------	COG5048	K:Transcription	XP_028042175.1	protein charlatan-like isoform X1 [Bombyx mandarina]	sp|Q7YU81|CHN_DROME;	Protein charlatan OS=Drosophila melanogaster OX=7227 GN=chn PE=1 SV=3;	PF17003.6;PF03153.14	Actin_micro;TFIIA	Putative actin-like family;Transcription factor IIA, alpha/beta subunit
MSTRG.13178	-	53.84	73.82	67.39	26.95	49.07	10.8	65.0167	28.94	------	------	------	------	------	------	------	------	------	------	------	------	------	------	------
MSTRG.13181	-	88.34	34.35	68.15	80.31	63.95	51.47	63.6133	65.2433	------	------	------	------	------	------	------	------	------	------	------	------	------	------	------
MSTRG.13188	-	3.24	14.22	19.04	18.81	2.52	11.56	12.1667	10.9633	------	------	------	------	------	------	------	------	------	------	------	------	------	------	------
MSTRG.13189	-	0	0	7.19	11.56	25.63	6.52	2.39667	14.57	GO:0016021;GO:0003964;GO:000451	CC:integral component of membrane;MF:RNA-directed DNA polymerase activity;MF:endonuclease activity;	------	------	------	------	------	------	AAQ57129.1	endonuclease and reverse transcriptase-like protein [Bombyx mori]	------	------	------	------	------
MSTRG.13190	-	0	0	0	1.41	17.28	5.6	0	8.09667	GO:0016021;GO:0022857;GO:000367	CC:integral component of membrane;MF:transmembrane transporter activity;MF:DNA binding;	K14169	CTU2, NCS2	map04122	Sulfur relay system	ENOG410Y2PF;ENOG4111RI3	S:Function unknown;	XP_022118351.1	uncharacterized protein LOC110995482 [Pieris rapae]	------	------	------	------	------
MSTRG.13191	-	13.1	12.36	9.26	7.65	7.89	10.66	11.5733	8.73333	GO:0005634;GO:000367	CC:nucleus;MF:DNA binding;	------	------	------	------	ENOG4111YU9;ENOG4110CDI;ENOG410XRP7;ENOG4111HEV	S:Function unknown;	KOB72098.1	Tigger transposable element-derived protein [Operophtera brumata]	sp|Q8IY51|TIGD4_HUMAN;	Tigger transposable element-derived protein 4 OS=Homo sapiens OX=9606 GN=TIGD4 PE=1 SV=2;	PF04218.14;PF03221.17;PF13936.7	CENP-B_N;HTH_Tnp_Tc5;HTH_38	CENP-B N-terminal DNA-binding domain;Tc5 transposase DNA-binding domain;Helix-turn-helix domain
MSTRG.13210	-	32.65	5.06	12.16	11.91	23.62	56.8	16.6233	30.7767	GO:0006310;GO:0000723;GO:0006281;GO:0003678;GO:000552	BP:DNA recombination;BP:telomere maintenance;BP:DNA repair;MF:DNA helicase activity;MF:ATP binding;	------	------	------	------	------	------	BAW33744.1	ATP-dependent helicase [Bombyx mori]	------	------	------	------	------
MSTRG.13219	-	11.71	6.2	2.85	4.89	3.71	3.14	6.92	3.91333	------	------	------	------	------	------	------	------	------	------	------	------	------	------	------
MSTRG.13221	-	4.67	4.5	4.22	3.68	3.3	3.71	4.46333	3.56333	------	------	K03377	CASD1	------	------	ENOG410XPE6	S:Function unknown	------	------	------	------	------	------	------
MSTRG.13225	-	1.78	1.04	2.98	1.51	0	0	1.93333	0.503333	------	------	------	------	------	------	------	------	CAB3228137.1	unnamed protein product [Arctia plantaginis]	------	------	------	------	------
MSTRG.13226	-	0	0	0	0	0	0	0	0	------	------	------	------	------	------	------	------	------	------	------	------	------	------	------
MSTRG.13231	-	2.94	2.66	2.42	3.72	3	3.38	2.67333	3.36667	------	------	------	------	------	------	------	------	------	------	------	------	------	------	------
MSTRG.13232	-	12.37	10.27	10.85	9.06	8	8.89	11.1633	8.65	GO:0006310;GO:0006281;GO:0000723;GO:0016020;GO:0005549;GO:0004984;GO:0003678;GO:000552	BP:DNA recombination;BP:DNA repair;BP:telomere maintenance;CC:membrane;MF:odorant binding;MF:olfactory receptor activity;MF:DNA helicase activity;MF:ATP binding;	------	------	------	------	------	------	BAH66363.1	olfactory receptor [Bombyx mori]	------	------	------	------	------
MSTRG.1324	-	15.3	5.52	16.4	16.51	17.87	0	12.4067	11.46	------	------	------	------	------	------	------	------	PZC83042.1	hypothetical protein B5X24_HaOG208910 [Helicoverpa armigera]	------	------	------	------	------
MSTRG.13246	-	7.16	5.43	6.01	5.66	5.38	5.22	6.2	5.42	GO:0006310;GO:0000723;GO:0006281;GO:0003678;GO:000552	BP:DNA recombination;BP:telomere maintenance;BP:DNA repair;MF:DNA helicase activity;MF:ATP binding;	------	------	------	------	------	------	BAW33744.1	ATP-dependent helicase [Bombyx mori]	------	------	------	------	------
MSTRG.13247	-	11.64	9.97	10.61	9.81	9.46	10.75	10.74	10.0067	GO:001602	CC:integral component of membrane;	------	------	------	------	ENOG410XPRI	S:Function unknown	XP_028037155.1	pecanex-like protein 1 [Bombyx mandarina]	sp|Q9QYC1|PCX1_MOUSE;	Pecanex-like protein 1 OS=Mus musculus OX=10090 GN=Pcnx1 PE=1 SV=3;	------	------	------
MSTRG.13250	-	46.15	48.39	36.21	35.84	73.52	62.3	43.5833	57.22	GO:0005634;GO:000367	CC:nucleus;MF:DNA binding;	------	------	------	------	COG0153;ENOG410XPUI;ENOG4110CDI	G:Carbohydrate transport and metabolism;S:Function unknown	CAB3260931.1	unnamed protein product [Arctia plantaginis]	------	------	PF04218.14	CENP-B_N	CENP-B N-terminal DNA-binding domain
MSTRG.13256	-	14.72	12.7	11.2	11.92	11.89	10.69	12.8733	11.5	GO:001602	CC:integral component of membrane;	------	------	------	------	ENOG4111DXB	S:Function unknown	XP_012547533.1	uncharacterized protein LOC105841969 [Bombyx mori]	------	------	------	------	------
MSTRG.13257	-	8.24	6.01	5.53	5.47	5.6	6.37	6.59333	5.81333	GO:001602	CC:integral component of membrane;	------	------	------	------	ENOG4111CBP	S:Function unknown	XP_004928147.1	uncharacterized protein LOC101743983 isoform X1 [Bombyx mori]	------	------	------	------	------
MSTRG.13259	-	6.64	8.12	6.38	5.09	3.76	5.24	7.04667	4.69667	GO:001602	CC:integral component of membrane;	------	------	------	------	ENOG4110QD2;ENOG4111DXB	S:Function unknown;	XP_012547529.1	uncharacterized protein LOC101744371 [Bombyx mori]	------	------	------	------	------
MSTRG.13267	-	27.26	25.52	26.5	30.69	31.36	33.26	26.4267	31.77	GO:001602	CC:integral component of membrane;	------	------	------	------	ENOG4111571;ENOG4111CYT;ENOG41117GN	S:Function unknown;	XP_012547520.1	uncharacterized protein LOC101744800 [Bombyx mori]	------	------	PF15860.6	DUF4728	Domain of unknown function
MSTRG.13270	-	0	0	5.05	2.23	0	6.5	1.68333	2.91	GO:001602	CC:integral component of membrane;	------	------	------	------	------	------	GBP61291.1	hypothetical protein EVAR_53203_1 [Eumeta japonica]	------	------	------	------	------
MSTRG.13276	-	6.66	3.61	3.85	2.96	3.24	2.67	4.70667	2.95667	------	------	------	------	------	------	------	------	------	------	------	------	------	------	------
MSTRG.13288	-	0	0	0	0	0	0	0	0	------	------	------	------	------	------	------	------	------	------	------	------	------	------	------
MSTRG.13298	-	15.67	11.67	11.15	9.75	10.67	11.71	12.83	10.71	GO:0003723;GO:0003755;GO:000367	MF:RNA binding;MF:peptidyl-prolyl cis-trans isomerase activity;MF:DNA binding;	------	------	------	------	ENOG4111NZM	S:Function unknown	XP_021203801.1	uncharacterized protein LOC110385226 isoform X1 [Bombyx mori]	------	------	------	------	------
MSTRG.13300	-	29.8	27.82	27.38	30.78	31.4	36.07	28.3333	32.75	------	------	------	------	------	------	ENOG410XYDX	S:Function unknown	XP_004928175.1	uncharacterized protein LOC101736099 [Bombyx mori]	------	------	------	------	------
MSTRG.13304	-	2.59	3.65	0	3.92	4.01	0	2.08	2.64333	------	------	------	------	------	------	ENOG4111EGX	S:Function unknown	------	------	------	------	------	------	------
MSTRG.13305	-	1.3	2.03	1.18	0	2.03	0.95	1.50333	0.993333	GO:0016021;GO:002285	CC:integral component of membrane;MF:transmembrane transporter activity;	------	------	------	------	ENOG4111EGX;ENOG4110362;ENOG411255D;ENOG410XP1W	S:Function unknown;O:Posttranslational modification, protein turnover, chaperones;S:Function unknown;S:Function unknown	PCG72026.1	hypothetical protein B5V51_1238 [Heliothis virescens]	------	------	------	------	------
MSTRG.13308	-	1.16	0.84	0.73	1.22	0.92	0.69	0.91	0.943333	GO:0003964;GO:000451	MF:RNA-directed DNA polymerase activity;MF:endonuclease activity;	------	------	------	------	ENOG4111Y55;ENOG410YTY7;ENOG4110CNM;ENOG410YUPY	S:Function unknown;	PZC85214.1	hypothetical protein B5X24_HaOG202399 [Helicoverpa armigera]	sp|Q10126|YSM6_CAEEL;	Putative uncharacterized transposon-derived protein F52C9.6 OS=Caenorhabditis elegans OX=6239 GN=F52C9.6 PE=5 SV=1;	PF00078.28;PF14529.7	RVT_1;Exo_endo_phos_2	Reverse transcriptase;Endonuclease-reverse transcriptase
MSTRG.13311	-	68.15	56.15	53.77	62.95	62.24	66.5	59.3567	63.8967	GO:001602	CC:integral component of membrane;	------	------	------	------	ENOG4111571;ENOG41117GN	S:Function unknown;	XP_028031986.1	uncharacterized protein LOC114244392 [Bombyx mandarina]	------	------	------	------	------
MSTRG.13313	-	12.15	12.31	15.19	8.94	5.41	7.53	13.2167	7.29333	------	------	K11433	SETMAR	map00310	Lysine degradation	ENOG4110R1I;ENOG410XSKI;ENOG410XP1T	S:Function unknown;T:Signal transduction mechanisms;O:Posttranslational modification, protein turnover, chaperones	XP_021004518.1	histone-lysine N-methyltransferase SETMAR-like, partial [Parasteatoda tepidariorum]	sp|Q7JQ07|MOS1T_DROMA;	Mariner Mos1 transposase OS=Drosophila mauritiana OX=7226 GN=mariner\T PE=1 SV=1;	PF13358.7	DDE_3	DDE superfamily endonuclease
MSTRG.13335	-	4.61	0.65	7.99	8.37	1.43	5.7	4.41667	5.16667	------	------	------	------	------	------	------	------	------	------	------	------	------	------	------
MSTRG.13337	-	0	0	0	0	0	0	0	0	------	------	------	------	------	------	------	------	------	------	------	------	------	------	------
MSTRG.13340	-	1.76	3.73	11.12	1.31	1.36	1.33	5.53667	1.33333	GO:0035556;GO:0016021;GO:0004930;GO:0004519;GO:0003924;GO:0003964;GO:0042302;GO:000552	BP:intracellular signal transduction;CC:integral component of membrane;MF:G-protein coupled receptor activity;MF:endonuclease activity;MF:GTPase activity;MF:RNA-directed DNA polymerase activity;MF:structural constituent of cuticle;MF:GTP binding;	K05038	SLC6A5_9, GLYT	map04721	Synaptic vesicle cycle	ENOG410Y65V;ENOG4111HHG;ENOG410XPJ1	S:Function unknown;	ADI61819.1	endonuclease-reverse transcriptase [Bombyx mori]	sp|Q10126|YSM6_CAEEL;	Putative uncharacterized transposon-derived protein F52C9.6 OS=Caenorhabditis elegans OX=6239 GN=F52C9.6 PE=5 SV=1;	------	------	------
MSTRG.13342	-	6.1	4.21	0.73	0	27.26	12.62	3.68	13.2933	GO:0016021;GO:0003964;GO:000451	CC:integral component of membrane;MF:RNA-directed DNA polymerase activity;MF:endonuclease activity;	------	------	------	------	ENOG410Y65V	S:Function unknown	PZC72267.1	hypothetical protein B5X24_HaOG211645 [Helicoverpa armigera]	------	------	------	------	------
MSTRG.13356	-	7.96	7.47	6.48	4.49	4.96	4.42	7.30333	4.62333	------	------	------	------	------	------	------	------	------	------	------	------	------	------	------
MSTRG.13357	-	6.21	5.58	4.63	4.09	4.79	2.62	5.47333	3.83333	------	------	------	------	------	------	------	------	------	------	------	------	------	------	------
MSTRG.13365	-	21.78	2.59	31	2.67	5.64	2.63	18.4567	3.64667	------	------	------	------	------	------	------	------	XP_004928219.1	uncharacterized protein LOC101741814 [Bombyx mori]	------	------	------	------	------
MSTRG.13366	-	34.44	9.21	32.58	42.26	39.95	27.71	25.41	36.64	------	------	------	------	------	------	ENOG4110QTT	G:Carbohydrate transport and metabolism	------	------	------	------	------	------	------
MSTRG.13367	-	2.09	0.91	1.75	2.19	0.9	1.54	1.58333	1.54333	GO:0006725;GO:0008198;GO:0008270;GO:001670	BP:cellular aromatic compound metabolic process;MF:ferrous iron binding;MF:zinc ion binding;MF:oxidoreductase activity, acting on single donors with incorporation of molecular oxygen;	------	------	------	------	COG3384	S:Function unknown	XP_028034654.1	cilia- and flagella-associated protein 251-like [Bombyx mandarina]	------	------	------	------	------
MSTRG.13368	-	1.04	1.09	0.82	1.14	0.74	0.63	0.983333	0.836667	GO:000367	MF:nucleic acid binding;	K23222	HARBI1	------	------	ENOG411206Y	S:Function unknown	RVE44544.1	hypothetical protein evm_010810 [Chilo suppressalis]	------	------	PF13359.7	DDE_Tnp_4	DDE superfamily endonuclease
MSTRG.13372	-	0.78	0.7	0.91	0.36	1.18	0.78	0.796667	0.773333	GO:000367	MF:nucleic acid binding;	K23222	HARBI1	------	------	ENOG411206Y	S:Function unknown	RVE44544.1	hypothetical protein evm_010810 [Chilo suppressalis]	------	------	PF13359.7	DDE_Tnp_4	DDE superfamily endonuclease
MSTRG.13375	-	106.52	83.48	69.65	88.47	110.61	93.34	86.55	97.4733	------	------	------	------	------	------	------	------	XP_021203287.1	uncharacterized protein LOC110385090 [Bombyx mori]	------	------	------	------	------
MSTRG.13389	-	19.03	14.82	17.73	19.94	16.63	16.41	17.1933	17.66	GO:000554	MF:odorant binding;	------	------	------	------	ENOG4110SS7	S:Function unknown	XP_004928234.1	uncharacterized protein LOC101743939 [Bombyx mori]	------	------	PF01395.23	PBP_GOBP	PBP/GOBP family
MSTRG.13394	-	11.78	9.48	8.4	10.03	8.06	7.34	9.88667	8.47667	------	------	------	------	------	------	COG1398;COG2147	I:Lipid transport and metabolism;J:Translation, ribosomal structure and biogenesis	XP_021198041.1	uncharacterized protein LOC110381933 [Helicoverpa armigera]	------	------	------	------	------
MSTRG.1341	-	0.63	1.3	0.47	4.77	0.5	0	0.8	1.75667	------	------	------	------	------	------	------	------	------	------	------	------	------	------	------
MSTRG.13412	-	5.34	3.88	4.8	3.03	4.35	3.48	4.67333	3.62	------	------	------	------	------	------	------	------	------	------	------	------	------	------	------
MSTRG.13414	-	1.83	2.44	2.09	2.51	1.71	3.64	2.12	2.62	------	------	------	------	------	------	------	------	XP_004923418.1	piggyBac transposable element-derived protein 4 [Bombyx mori]	------	------	------	------	------
MSTRG.13415	-	29.78	23.1	7.84	89.12	25.47	36.8	20.24	50.4633	GO:0003964;GO:000451	MF:RNA-directed DNA polymerase activity;MF:endonuclease activity;	------	------	------	------	------	------	ADI61816.1	endonuclease-reverse transcriptase [Bombyx mori]	------	------	------	------	------
MSTRG.13425	-	11.27	0	0	31.79	26.8	2.28	3.75667	20.29	------	------	------	------	------	------	------	------	------	------	------	------	------	------	------
MSTRG.13426	-	7.3	7.02	7.64	4.37	3.99	3.48	7.32	3.94667	GO:001602	CC:integral component of membrane;	------	------	------	------	------	------	XP_004932375.2	uncharacterized protein LOC101740300 [Bombyx mori]	------	------	------	------	------
MSTRG.13428	-	16.92	17.12	15.5	14.84	16.73	20.12	16.5133	17.23	------	------	K11592	DICER1, DCR1	map05206	MicroRNAs in cancer	ENOG410ZR7S	S:Function unknown	XP_012547449.1	uncharacterized protein LOC105841936 [Bombyx mori]	------	------	------	------	------
MSTRG.13432	-	7.04	5.85	5.98	5.07	5.05	4.56	6.29	4.89333	GO:000573	CC:mitochondrion;	------	------	------	------	COG3145;ENOG4111ZZE	L:Replication, recombination and repair;S:Function unknown	XP_028038370.1	tRNA (cytidine(32)-2'-O)-methyltransferase non-catalytic subunit TRM732 [Bombyx mandarina]	sp|Q5JTJ3|COA6_HUMAN;	Cytochrome c oxidase assembly factor 6 homolog OS=Homo sapiens OX=9606 GN=COA6 PE=1 SV=1;	PF10350.10;PF02297.18	DUF2428;COX6B	Putative death-receptor fusion protein;Cytochrome oxidase c subunit VIb
MSTRG.13433	-	6.64	5.62	3.04	3.88	4.32	4.21	5.1	4.13667	------	------	------	------	------	------	COG1398;COG2147	I:Lipid transport and metabolism;J:Translation, ribosomal structure and biogenesis	XP_021198041.1	uncharacterized protein LOC110381933 [Helicoverpa armigera]	------	------	------	------	------
MSTRG.13459	-	8.7	9.09	11.78	7.09	5.96	7.16	9.85667	6.73667	------	------	------	------	------	------	ENOG410ZYYA;COG1723;ENOG4111JJ6	U:Intracellular trafficking, secretion, and vesicular transport;S:Function unknown;S:Function unknown	GBP61683.1	hypothetical protein EVAR_43621_1 [Eumeta japonica]	------	------	------	------	------
MSTRG.13462	-	6.34	6.15	4.35	4.11	4.97	5.84	5.61333	4.97333	------	------	------	------	------	------	------	------	CAR82249.1	hypothetical protein [Cotesia congregata]	------	------	------	------	------
MSTRG.13463	-	20.53	48.91	57.01	24.84	12.21	30.27	42.15	22.44	GO:0006310;GO:0000723;GO:0006281;GO:0003678;GO:000552	BP:DNA recombination;BP:telomere maintenance;BP:DNA repair;MF:DNA helicase activity;MF:ATP binding;	------	------	------	------	------	------	BAW33744.1	ATP-dependent helicase [Bombyx mori]	------	------	------	------	------
MSTRG.13468	-	48.76	40.04	38.82	43.61	45.36	42.23	42.54	43.7333	------	------	------	------	------	------	------	------	BAX35246.1	outer kinetochore Nnf1 [Bombyx mori]	------	------	------	------	------
MSTRG.13478	-	60.92	52.21	45.67	77.72	80.4	78.22	52.9333	78.78	GO:0003723;GO:000367	MF:RNA binding;MF:nucleic acid binding;	K09537	DNAJC17	------	------	COG2214	T:Signal transduction mechanisms	NP_001269152.1	uncharacterized protein LOC101739460 [Bombyx mori]	sp|Q2KI83|DJC17_BOVIN;	DnaJ homolog subfamily C member 17 OS=Bos taurus OX=9913 GN=DNAJC17 PE=2 SV=1;	PF00226.32;PF00076.23	DnaJ;RRM_1	DnaJ domain;RNA recognition motif.
MSTRG.13489	-	33.2	39.21	36.22	37.78	47.17	37.06	36.21	40.67	------	------	------	------	------	------	ENOG4110QTT	G:Carbohydrate transport and metabolism	------	------	------	------	------	------	------
MSTRG.1350	-	0	0	0	0	1.7	0.06	0	0.586667	------	------	------	------	------	------	------	------	------	------	------	------	------	------	------
MSTRG.13506	-	74.77	61.48	58.69	60.25	60.42	61	64.98	60.5567	GO:0015074;GO:0004190;GO:000367	BP:DNA integration;MF:aspartic-type endopeptidase activity;MF:nucleic acid binding;	------	------	------	------	ENOG410ZYAK;COG2801	S:Function unknown;L:Replication, recombination and repair	KAB0792407.1	hypothetical protein PPYR_14366 [Photinus pyralis]	sp|Q99315|YG31B_YEAST;	Transposon Ty3-G Gag-Pol polyprotein OS=Saccharomyces cerevisiae;	PF17919.2;PF17917.2;PF00078.28;PF17921.2;PF00665.27;PF13975.7;PF03732.18;PF13650.7;PF00077.21	RT_RNaseH_2;RT_RNaseH;RVT_1;Integrase_H2C2;rve;gag-asp_proteas;Retrotrans_gag;Asp_protease_2;RVP	RNase H-like domain found in reverse transcriptase;RNase H-like domain found in reverse transcriptase;Reverse transcriptase;Integrase zinc binding domain;Integrase core domain;gag-polyprotein putative aspartyl protease;Retrotransposon gag protein;Aspartyl protease;Retroviral aspartyl protease
MSTRG.13509	-	0	0	0	0	0	0	0	0	GO:0016021;GO:0003964;GO:0004519;GO:007040	CC:integral component of membrane;MF:RNA-directed DNA polymerase activity;MF:endonuclease activity;MF:NAD+ binding;	------	------	------	------	ENOG410Y65V	S:Function unknown	PZC72267.1	hypothetical protein B5X24_HaOG211645 [Helicoverpa armigera]	------	------	------	------	------
MSTRG.13518	-	25.67	22.22	22.6	25.13	24.8	25.71	23.4967	25.2133	------	------	------	------	------	------	ENOG4110SAS	S:Function unknown	CAB3256966.1	unnamed protein product [Arctia plantaginis]	------	------	------	------	------
MSTRG.13531	-	6.56	5.64	6.05	5.31	5.16	5.41	6.08333	5.29333	------	------	------	------	------	------	------	------	------	------	------	------	------	------	------
MSTRG.13534	-	2.9	2.13	2.86	1.76	2.05	2.3	2.63	2.03667	GO:0003723;GO:0003755;GO:000367	MF:RNA binding;MF:peptidyl-prolyl cis-trans isomerase activity;MF:DNA binding;	------	------	------	------	ENOG4110QTT;ENOG4111NZM	G:Carbohydrate transport and metabolism;S:Function unknown	XP_022823543.1	uncharacterized protein LOC111354348 isoform X1 [Spodoptera litura]	------	------	PF13613.7	HTH_Tnp_4	Helix-turn-helix of DDE superfamily endonuclease
MSTRG.13535	-	0.92	0.83	1.24	0.36	1.22	0.41	0.996667	0.663333	GO:0003723;GO:0003755;GO:000367	MF:RNA binding;MF:peptidyl-prolyl cis-trans isomerase activity;MF:DNA binding;	------	------	------	------	ENOG4111NZM	S:Function unknown	XP_021203801.1	uncharacterized protein LOC110385226 isoform X1 [Bombyx mori]	------	------	------	------	------
MSTRG.1354	-	39.69	29.41	29.33	31.09	27.77	31.4	32.81	30.0867	------	------	------	------	------	------	------	------	RVE47140.1	hypothetical protein evm_008217 [Chilo suppressalis]	------	------	------	------	------
MSTRG.13549	-	5.52	3.4	5.19	3.16	4.62	4.59	4.70333	4.12333	GO:000396	MF:RNA-directed DNA polymerase activity;	K13356	FAR	map04146;map04212	Peroxisome;Longevity regulating pathway - worm	ENOG410YRUW;ENOG4111RKA;ENOG41120A8;COG3338;ENOG410YQSC;COG2272	S:Function unknown;P:Inorganic ion transport and metabolism;S:Function unknown;I:Lipid transport and metabolism	BAC57926.1	reverse transcriptase [Bombyx mori]	sp|Q03277|PO11_BRACO;	Retrovirus-related Pol polyprotein from type-1 retrotransposable element R1;	PF00078.28	RVT_1	Reverse transcriptase
MSTRG.13553	-	15.89	15.06	15.12	12.21	13.94	11.8	15.3567	12.65	GO:0006725;GO:0004519;GO:0016701;GO:0008198;GO:0008270;GO:0003676;GO:000396	BP:cellular aromatic compound metabolic process;MF:endonuclease activity;MF:oxidoreductase activity, acting on single donors with incorporation of molecular oxygen;MF:ferrous iron binding;MF:zinc ion binding;MF:nucleic acid binding;MF:RNA-directed DNA polymerase activity;	K23222	HARBI1	------	------	COG3384;ENOG411206Y	S:Function unknown;	RVE54870.1	hypothetical protein evm_000637 [Chilo suppressalis]	------	------	PF00078.28	RVT_1	Reverse transcriptase
MSTRG.13554	-	6.16	6.16	5.19	6.21	5.87	5.95	5.83667	6.01	------	------	K23222	HARBI1	------	------	------	------	XP_028034310.1	putative nuclease HARBI1 [Bombyx mandarina]	------	------	------	------	------
MSTRG.13572	-	0	15.05	0	14.83	0	18.12	5.01667	10.9833	------	------	------	------	------	------	------	------	------	------	------	------	------	------	------
MSTRG.13580	-	0	0.76	10.41	2.69	0	1.01	3.72333	1.23333	GO:0016021;GO:0003964;GO:000451	CC:integral component of membrane;MF:RNA-directed DNA polymerase activity;MF:endonuclease activity;	------	------	------	------	------	------	AAQ57129.1	endonuclease and reverse transcriptase-like protein [Bombyx mori]	------	------	------	------	------
MSTRG.13591	-	1.09	0.88	0.95	0.96	0.64	0.79	0.973333	0.796667	GO:0000028;GO:0015074;GO:0006412;GO:0022627;GO:0003735;GO:0003700;GO:0008270;GO:000367	BP:ribosomal small subunit assembly;BP:DNA integration;BP:translation;CC:cytosolic small ribosomal subunit;MF:structural constituent of ribosome;MF:transcription factor activity, sequence-specific DNA binding;MF:zinc ion binding;MF:nucleic acid binding;	------	------	------	------	COG2801	L:Replication, recombination and repair	XP_028033829.1	uncharacterized protein LOC114245752 [Bombyx mandarina]	sp|P0CT41|TF212_SCHPO;	Transposon Tf2-12 polyprotein OS=Schizosaccharomyces pombe;	PF17917.2;PF17919.2;PF00078.28;PF17921.2;PF00665.27;PF13975.7	RT_RNaseH;RT_RNaseH_2;RVT_1;Integrase_H2C2;rve;gag-asp_proteas	RNase H-like domain found in reverse transcriptase;RNase H-like domain found in reverse transcriptase;Reverse transcriptase;Integrase zinc binding domain;Integrase core domain;gag-polyprotein putative aspartyl protease
MSTRG.13592	-	2.34	2.5	1.7	3.3	3.67	1.53	2.18	2.83333	------	------	------	------	------	------	COG5022;ENOG4111V1C;ENOG410YRP6;COG2801	Z:Cytoskeleton;K:Transcription;S:Function unknown;L:Replication, recombination and repair	XP_028033829.1	uncharacterized protein LOC114245752 [Bombyx mandarina]	sp|Q7JV70|ARC2_DROME;	Activity-regulated cytoskeleton associated protein 2 OS=Drosophila melanogaster OX=7227 GN=Arc2 PE=1 SV=1;	------	------	------
MSTRG.13602	-	0.61	1.14	1.33	1.81	3.86	1.11	1.02667	2.26	------	------	------	------	------	------	COG2801;ENOG4111QXT;ENOG4111ZVA;ENOG410ZR9E;ENOG410ZT5Q	L:Replication, recombination and repair;S:Function unknown;S:Function unknown;S:Function unknown;S:Function unknown	XP_012545127.1	uncharacterized protein LOC105841501 [Bombyx mori]	------	------	------	------	------
MSTRG.13603	-	5.45	6.05	7.45	16.18	17.87	15.6	6.31667	16.55	GO:0032259;GO:000816	BP:methylation;MF:methyltransferase activity;	K11433	SETMAR	map00310	Lysine degradation	ENOG410XQ0P	U:Intracellular trafficking, secretion, and vesicular transport	XP_031634629.1	histone-lysine N-methyltransferase SETMAR-like, partial [Contarinia nasturtii]	------	------	------	------	------
MSTRG.13608	-	17.05	6.17	19.82	0	0	0	14.3467	0	------	------	------	------	------	------	ENOG410YPYR	S:Function unknown	------	------	------	------	------	------	------
MSTRG.13613	-	6.86	4.76	3.69	4.36	4.69	5.01	5.10333	4.68667	------	------	K23203	THAP1_3	------	------	------	------	XP_028037406.1	THAP domain-containing protein 2-like [Bombyx mandarina]	------	------	------	------	------
MSTRG.13619	-	18.68	15.42	12.67	13.27	10.82	10.42	15.59	11.5033	------	------	------	------	------	------	------	------	------	------	------	------	------	------	------
MSTRG.13624	-	5.88	4.9	4.12	5.4	4.93	5.03	4.96667	5.12	------	------	------	------	------	------	------	------	VEN41133.1	unnamed protein product [Callosobruchus maculatus]	------	------	------	------	------
MSTRG.13626	-	2.23	2.04	2.01	2.3	1.98	1.86	2.09333	2.04667	GO:001602	CC:integral component of membrane;	------	------	------	------	ENOG410Y42B;ENOG410Y65V	S:Function unknown;	PCG65177.1	hypothetical protein B5V51_9559 [Heliothis virescens]	------	------	------	------	------
MSTRG.13627	-	2.59	8.62	4.2	0.92	5.65	3.57	5.13667	3.38	------	------	------	------	------	------	------	------	------	------	------	------	------	------	------
MSTRG.13628	-	1.53	0.84	0.7	0.53	1.07	0.26	1.02333	0.62	------	------	------	------	------	------	------	------	------	------	------	------	------	------	------
MSTRG.1363	-	0	0	0	0.15	0.13	0	0	0.093333	------	------	------	------	------	------	------	------	------	------	------	------	------	------	------
MSTRG.13630	-	75.8	135.07	126.5	154.05	85.46	77.79	112.457	105.767	------	------	------	------	------	------	------	------	------	------	------	------	------	------	------
MSTRG.13632	-	35	18.59	21.48	25.64	17.23	22.71	25.0233	21.86	------	------	------	------	------	------	------	------	------	------	------	------	------	------	------
MSTRG.13637	-	15.54	12.19	13.6	12.15	14.2	15	13.7767	13.7833	------	------	------	------	------	------	------	------	------	------	------	------	------	------	------
MSTRG.13638	-	0	0	0.49	0	0	0	0.163333	0	------	------	------	------	------	------	------	------	------	------	------	------	------	------	------
MSTRG.13640	-	2.18	1.54	0.35	0.67	1.36	3.28	1.35667	1.77	------	------	------	------	------	------	------	------	------	------	------	------	------	------	------
MSTRG.13645	-	19.19	12.09	16.01	19.46	14.11	16.72	15.7633	16.7633	------	------	------	------	------	------	------	------	------	------	------	------	------	------	------
MSTRG.1365	-	9.31	10.38	6.86	6.81	8.67	6.7	8.85	7.39333	------	------	------	------	------	------	------	------	------	------	------	------	------	------	------
MSTRG.13656	-	6.14	6.28	6.17	6.25	4.96	5.11	6.19667	5.44	------	------	------	------	------	------	COG2801;ENOG411104F;ENOG410XNQC;ENOG410ZXGI	L:Replication, recombination and repair;S:Function unknown;S:Function unknown;S:Function unknown	XP_021208755.1	LOW QUALITY PROTEIN: uncharacterized protein LOC105842701 [Bombyx mori]	------	------	------	------	------
MSTRG.13657	-	19.3	16.82	18.84	12.25	15.84	10.92	18.32	13.0033	------	------	------	------	------	------	------	------	------	------	------	------	------	------	------
MSTRG.13658	-	0	1.69	2.18	0	0.73	0.35	1.29	0.36	------	------	------	------	------	------	------	------	------	------	------	------	------	------	------
MSTRG.13668	-	16.29	12.3	12.41	8.33	10.16	11.08	13.6667	9.85667	------	------	K23203	THAP1_3	------	------	------	------	XP_028037406.1	THAP domain-containing protein 2-like [Bombyx mandarina]	------	------	------	------	------
MSTRG.1367	-	12.13	8.05	16.31	3.39	7.58	8.02	12.1633	6.33	------	------	------	------	------	------	------	------	------	------	------	------	------	------	------
MSTRG.13671	-	0	0	6.4	1.18	0	0.29	2.13333	0.49	GO:0016485;GO:0016021;GO:0005777;GO:0004252;GO:0004519;GO:000396	BP:protein processing;CC:integral component of membrane;CC:peroxisome;MF:serine-type endopeptidase activity;MF:endonuclease activity;MF:RNA-directed DNA polymerase activity;	------	------	------	------	------	------	AAQ57129.1	endonuclease and reverse transcriptase-like protein [Bombyx mori]	------	------	------	------	------
MSTRG.13673	-	30.87	21.76	0	30.18	34.54	13.25	17.5433	25.99	GO:0006629;GO:0016021;GO:0080019;GO:0004519;GO:0102965;GO:000396	BP:lipid metabolic process;CC:integral component of membrane;MF:fatty-acyl-CoA reductas;MF:endonuclease activity;MF:alcohol-forming fatty acyl-CoA reductase activity;MF:RNA-directed DNA polymerase activity;	------	------	------	------	------	------	AAQ57129.1	endonuclease and reverse transcriptase-like protein [Bombyx mori]	------	------	------	------	------
MSTRG.13684	-	1.36	0	7.88	11.73	10.71	26.49	3.08	16.31	------	------	------	------	------	------	------	------	------	------	------	------	------	------	------
MSTRG.13687	-	19.58	22.91	19.71	12.05	16.32	18.37	20.7333	15.58	------	------	------	------	------	------	ENOG4111K32	S:Function unknown	------	------	------	------	------	------	------
MSTRG.1369	-	5.84	4.41	5.92	3.63	2.81	3.69	5.39	3.37667	------	------	------	------	------	------	ENOG410ZMSE;ENOG410XT4M;ENOG4111M24;ENOG4112CQU;ENOG410ZDTU	S:Function unknown;J:Translation, ribosomal structure and biogenesis;S:Function unknown;S:Function unknown	RVE49626.1	hypothetical protein evm_005758 [Chilo suppressalis]	------	------	------	------	------
MSTRG.13691	-	159.61	149.32	136.09	171.9	131.64	110.38	148.34	137.973	GO:0016020;GO:0005549;GO:000498	CC:membrane;MF:odorant binding;MF:olfactory receptor activity;	------	------	------	------	------	------	BAH66363.1	olfactory receptor [Bombyx mori]	------	------	------	------	------
MSTRG.13692	-	44.97	7.08	21.26	76.9	20.94	69.87	24.4367	55.9033	------	------	------	------	------	------	------	------	------	------	------	------	------	------	------
MSTRG.13694	-	4.81	2.85	3.88	5.37	5.52	5.74	3.84667	5.54333	------	------	------	------	------	------	COG1282;ENOG4111S1N	C:Energy production and conversion;S:Function unknown	------	------	------	------	------	------	------
MSTRG.13704	-	29.6	38.28	41.62	36.39	16.27	40.15	36.5	30.9367	------	------	------	------	------	------	ENOG410XS1V;ENOG410YX14	S:Function unknown;	AAO33922.1	unknown [Bombyx mori]	------	------	------	------	------
MSTRG.13709	-	3.45	3.06	2.97	2.17	2.66	2.03	3.16	2.28667	GO:000807	MF:ornithine decarboxylase inhibitor activity;	------	------	------	------	------	------	BAS21455.1	ornithine decarboxylase antizyme [Bombyx mori]	------	------	------	------	------
MSTRG.1371	-	3.86	0	0	0	15.77	6.84	1.28667	7.53667	------	------	------	------	------	------	ENOG410ZVDQ;ENOG410ZGNT;ENOG410XPM5	G:Carbohydrate transport and metabolism;S:Function unknown;K:Transcription	------	------	------	------	------	------	------
MSTRG.13710	-	0	1.23	0	1.3	0	1.27	0.41	0.856667	------	------	------	------	------	------	------	------	------	------	------	------	------	------	------
MSTRG.13712	-	18.09	16.26	15.83	16.89	15.95	13.52	16.7267	15.4533	GO:0016021;GO:0016887;GO:0005524;GO:000367	CC:integral component of membrane;MF:ATPase activity;MF:ATP binding;MF:DNA binding;	K14169	CTU2, NCS2	map04122	Sulfur relay system	ENOG410XQZ1;ENOG4111RI3;ENOG410XSTS	O:Posttranslational modification, protein turnover, chaperones;S:Function unknown;K:Transcription	BAG15927.1	transposase [Bombyx mandarina]	------	------	PF13551.7;PF13565.7;PF13518.7;PF02796.16;PF13384.7;PF13412.7	HTH_29;HTH_32;HTH_28;HTH_7;HTH_23;HTH_24	Winged helix-turn helix;Homeodomain-like domain;Helix-turn-helix domain;Helix-turn-helix domain of resolvase;Homeodomain-like domain;Winged helix-turn-helix DNA-binding
MSTRG.13713	-	6.07	4.94	3.72	3.93	2.03	3.28	4.91	3.08	GO:005511	BP:oxidation-reduction process;	------	------	------	------	COG0465;COG2723;COG0515;ENOG410XR7V	O:Posttranslational modification, protein turnover, chaperones;G:Carbohydrate transport and metabolism;T:Signal transduction mechanisms;S:Function unknown	GBP78737.1	hypothetical protein EVAR_54548_1 [Eumeta japonica]	------	------	------	------	------
MSTRG.13718	-	21.51	15.91	21.17	16.51	23.72	19.12	19.53	19.7833	------	------	------	------	------	------	------	------	XP_012544604.1	uncharacterized protein LOC105841424 [Bombyx mori]	------	------	------	------	------
MSTRG.13720	-	27.73	17.79	0	5.4	14.26	15.6	15.1733	11.7533	------	------	------	------	------	------	ENOG4110QTT	G:Carbohydrate transport and metabolism	------	------	------	------	------	------	------
MSTRG.13721	-	1.3	0	0.88	2.19	0.15	1.09	0.726667	1.14333	GO:0015074;GO:0016021;GO:0004190;GO:000367	BP:DNA integration;CC:integral component of membrane;MF:aspartic-type endopeptidase activity;MF:nucleic acid binding;	------	------	------	------	COG2801	L:Replication, recombination and repair	XP_011560756.1	PREDICTED: uncharacterized protein LOC105391048 [Plutella xylostella]	sp|P04323|POL3_DROME;	Retrovirus-related Pol polyprotein from transposon 17.6 OS=Drosophila melanogaster OX=7227 GN=pol PE=4 SV=1;	PF17917.2;PF17919.2	RT_RNaseH;RT_RNaseH_2	RNase H-like domain found in reverse transcriptase;RNase H-like domain found in reverse transcriptase
MSTRG.13725	-	4.06	29.94	30.54	18.7	26.41	38.09	21.5133	27.7333	GO:0006310;GO:0000723;GO:0006281;GO:0003678;GO:000552	BP:DNA recombination;BP:telomere maintenance;BP:DNA repair;MF:DNA helicase activity;MF:ATP binding;	------	------	------	------	------	------	BAW33744.1	ATP-dependent helicase [Bombyx mori]	------	------	------	------	------
MSTRG.13727	-	0	0	0	0	1.73	0	0	0.576667	GO:0009058;GO:0016740;GO:003017	BP:biosynthetic process;MF:transferase activity;MF:pyridoxal phosphate binding;	------	------	------	------	------	------	GBP09204.1	hypothetical protein EVAR_101272_1 [Eumeta japonica]	------	------	------	------	------
MSTRG.13730	-	7.42	7.49	6.02	3.83	3.47	3.28	6.97667	3.52667	------	------	------	------	------	------	------	------	CAB3244160.1	unnamed protein product [Arctia plantaginis]	------	------	------	------	------
MSTRG.13742	-	0.99	1.28	0	1.58	0	0.93	0.756667	0.836667	------	------	------	------	------	------	------	------	------	------	------	------	------	------	------
MSTRG.13746	-	21.95	80.8	35.67	23.33	17.23	0	46.14	13.52	GO:0016020;GO:0005549;GO:000498	CC:membrane;MF:odorant binding;MF:olfactory receptor activity;	------	------	------	------	------	------	BAH66363.1	olfactory receptor [Bombyx mori]	------	------	------	------	------
MSTRG.13748	-	28.32	28.5	29.63	36.82	36.43	34.72	28.8167	35.99	GO:000367	MF:DNA binding;	K03231;K14169	EEF1A;CTU2, NCS2	map05140;map05134;map04122;map03013	Leishmaniasis;Legionellosis;Sulfur relay system;RNA transport	ENOG410XQZ1;ENOG4111RI3	O:Posttranslational modification, protein turnover, chaperones;S:Function unknown	XP_026325277.1	uncharacterized protein LOC113234191 [Hyposmocoma kahamanoa]	------	------	------	------	------
MSTRG.13749	-	10.68	37.32	0	12.57	34.13	18.65	16	21.7833	GO:0016020;GO:0005549;GO:000498	CC:membrane;MF:odorant binding;MF:olfactory receptor activity;	------	------	------	------	------	------	BAH66363.1	olfactory receptor [Bombyx mori]	------	------	------	------	------
MSTRG.13750	-	1.16	2.07	3.17	2.91	4.03	3	2.13333	3.31333	GO:0016021;GO:0003964;GO:0004523;GO:000367	CC:integral component of membrane;MF:RNA-directed DNA polymerase activity;MF:RNA-DNA hybrid ribonuclease activity;MF:nucleic acid binding;	------	------	------	------	ENOG410ZT5T;ENOG4111I63;ENOG41112V0;ENOG410ZQCU	S:Function unknown;	XP_028040755.1	uncharacterized protein LOC114250882 [Bombyx mandarina]	sp|P21328|RTJK_DROME;	RNA-directed DNA polymerase from mobile element jockey OS=Drosophila melanogaster OX=7227 GN=pol PE=1 SV=1;	PF14529.7;PF03372.24	Exo_endo_phos_2;Exo_endo_phos	Endonuclease-reverse transcriptase;Endonuclease/Exonuclease/phosphatase family
MSTRG.13751	-	20.14	14.47	14.94	10.35	12.86	11.8	16.5167	11.67	------	------	------	------	------	------	------	------	------	------	------	------	------	------	------
MSTRG.13771	-	2.47	1.51	1.98	2.21	1.6	1.71	1.98667	1.84	GO:0006310;GO:0000723;GO:0006281;GO:0003678;GO:000552	BP:DNA recombination;BP:telomere maintenance;BP:DNA repair;MF:DNA helicase activity;MF:ATP binding;	------	------	------	------	------	------	BAW33744.1	ATP-dependent helicase [Bombyx mori]	------	------	------	------	------
MSTRG.13773	-	0	0	6.84	6.52	7.1	0	2.28	4.54	------	------	------	------	------	------	------	------	------	------	------	------	------	------	------
MSTRG.13775	-	190.06	141.75	148.98	128.94	165.36	140.5	160.263	144.933	------	------	------	------	------	------	------	------	------	------	------	------	------	------	------
MSTRG.13776	-	9.65	3.46	0	0	0	0	4.37	0	------	------	------	------	------	------	------	------	------	------	------	------	------	------	------
MSTRG.13777	-	0	0.88	0	1.87	0.96	0.91	0.293333	1.24667	------	------	------	------	------	------	------	------	------	------	------	------	------	------	------
MSTRG.13799	-	11.68	12.56	12.41	10.19	9.7	9.66	12.2167	9.85	------	------	------	------	------	------	ENOG410XQWI	S:Function unknown	XP_004926205.1	transmembrane protein 209 [Bombyx mori]	sp|Q96SK2|TM209_HUMAN;	Transmembrane protein 209 OS=Homo sapiens OX=9606 GN=TMEM209 PE=1 SV=2;	PF09786.10	CytochromB561_N	Cytochrome B561, N terminal
MSTRG.138	-	2	1.42	1.39	1.54	0.94	3.9	1.60333	2.12667	------	------	------	------	------	------	------	------	------	------	------	------	------	------	------
MSTRG.13802	-	37.1	32.46	30.37	25.33	25.5	24.41	33.31	25.08	------	------	------	------	------	------	------	------	------	------	------	------	------	------	------
MSTRG.13803	-	0.36	0.66	0.9	0.42	0	2.23	0.64	0.883333	GO:0003964;GO:000451	MF:RNA-directed DNA polymerase activity;MF:endonuclease activity;	------	------	------	------	ENOG410Y65V;ENOG411291K;COG2801;ENOG410ZQT9;ENOG410ZN99;ENOG410YTM4;ENOG410ZE3M	S:Function unknown;L:Replication, recombination and repair;S:Function unknown;S:Function unknown;S:Function unknown;S:Function unknown	AAA17752.1	reverse transcriptase [Bombyx mori]	sp|P21328|RTJK_DROME;	RNA-directed DNA polymerase from mobile element jockey OS=Drosophila melanogaster OX=7227 GN=pol PE=1 SV=1;	PF00078.28	RVT_1	Reverse transcriptase
MSTRG.13804	-	0	16.68	0	4.61	0	12.68	5.56	5.76333	------	------	------	------	------	------	------	------	------	------	------	------	------	------	------
MSTRG.13807	-	62.41	64.18	42.89	58.02	38.48	35.06	56.4933	43.8533	------	------	------	------	------	------	------	------	------	------	------	------	------	------	------
MSTRG.13821	-	4.03	1.62	1.77	1.54	0.98	2.28	2.47333	1.6	------	------	K23222	HARBI1	------	------	------	------	XP_028034310.1	putative nuclease HARBI1 [Bombyx mandarina]	------	------	------	------	------
MSTRG.13822	-	4.29	10.98	19.23	2.28	11.96	2.23	11.5	5.49	------	------	------	------	------	------	------	------	------	------	------	------	------	------	------
MSTRG.13823	-	5.08	5.5	5.91	3.12	3.26	2.13	5.49667	2.83667	GO:0005975;GO:0016021;GO:0004553;GO:0008061;GO:0003677;GO:0003964;GO:000550	BP:carbohydrate metabolic process;CC:integral component of membrane;MF:hydrolase activity, hydrolyzing O-glycosyl compounds;MF:chitin binding;MF:DNA binding;MF:RNA-directed DNA polymerase activity;MF:calcium ion binding;	K04352	RASA1, RASGAP	map04014;map04010;map04013;map04360	Ras signaling pathway;MAPK signaling pathway;MAPK signaling pathway - fly;Axon guidance	ENOG410YWG5;ENOG410Y2DF;ENOG410ZTDB;ENOG410ZQZR	S:Function unknown;K:Transcription;S:Function unknown;S:Function unknown	RVE48656.1	hypothetical protein evm_006727 [Chilo suppressalis]	sp|Q95SX7|RTBS_DROME;	Probable RNA-directed DNA polymerase from transposon BS OS=Drosophila melanogaster OX=7227 GN=RTase PE=2 SV=1;	------	------	------
MSTRG.13824	-	2.01	2.05	1.5	1.6	1.83	1.85	1.85333	1.76	------	------	------	------	------	------	------	------	------	------	------	------	------	------	------
MSTRG.13832	-	47.18	34.44	24.53	31.45	39	41.69	35.3833	37.38	GO:0016020;GO:0005549;GO:000498	CC:membrane;MF:odorant binding;MF:olfactory receptor activity;	------	------	------	------	------	------	BAH66363.1	olfactory receptor [Bombyx mori]	------	------	------	------	------
MSTRG.13850	-	1.42	2.18	1.75	0.75	1.11	1.09	1.78333	0.983333	------	------	------	------	------	------	------	------	------	------	------	------	------	------	------
MSTRG.13851	-	1.55	2.21	1.99	1.07	1.08	1.16	1.91667	1.10333	------	------	------	------	------	------	------	------	------	------	------	------	------	------	------
MSTRG.13856	-	2.24	1.92	2.82	2.18	0.85	2.04	2.32667	1.69	GO:0003964;GO:000451	MF:RNA-directed DNA polymerase activity;MF:endonuclease activity;	------	------	------	------	------	------	PZC84789.1	hypothetical protein B5X24_HaOG203779 [Helicoverpa armigera]	------	------	------	------	------
MSTRG.13857	-	1.79	1.9	2.19	1.03	0.7	0.68	1.96	0.803333	------	------	------	------	------	------	------	------	------	------	------	------	------	------	------
MSTRG.13858	-	7.44	4.38	1.98	1.87	1.92	4.55	4.6	2.78	------	------	------	------	------	------	------	------	------	------	------	------	------	------	------
MSTRG.13870	-	8.31	9.52	8.85	8.26	7.51	7.31	8.89333	7.69333	------	------	------	------	------	------	ENOG410YQCZ;COG2801;COG0659;ENOG410XQX7;COG1324;ENOG41101NF	S:Function unknown;L:Replication, recombination and repair;P:Inorganic ion transport and metabolism;S:Function unknown;P:Inorganic ion transport and metabolism;S:Function unknown	XP_014355683.1	PREDICTED: uncharacterized protein LOC106708657 [Papilio machaon]	------	------	------	------	------
MSTRG.13871	-	4.07	3.41	3.78	3.03	2.97	3.76	3.75333	3.25333	------	------	------	------	------	------	------	------	------	------	------	------	------	------	------
MSTRG.13873	-	94.05	83.89	87.81	63.33	61.82	61.98	88.5833	62.3767	------	------	------	------	------	------	------	------	------	------	------	------	------	------	------
MSTRG.13874	-	46.96	48.25	45.32	39.62	39.36	41.43	46.8433	40.1367	------	------	K14293;ptep	KPNB1, IPO1;	map03013	RNA transport	COG0143;ENOG410YXXT	J:Translation, ribosomal structure and biogenesis;S:Function unknown	XP_028025290.1	uncharacterized protein LOC114239336 [Bombyx mandarina]	------	------	------	------	------
MSTRG.13875	-	0	5.79	0	0	0	15.91	1.93	5.30333	------	------	------	------	------	------	------	------	------	------	------	------	------	------	------
MSTRG.13876	-	50.99	40.11	50.42	39.77	27.48	37.91	47.1733	35.0533	------	------	------	------	------	------	------	------	------	------	------	------	------	------	------
MSTRG.1389	-	8.24	5.98	11.18	0	0	14.52	8.46667	4.84	------	------	------	------	------	------	------	------	------	------	------	------	------	------	------
MSTRG.139	-	8.46	6.21	6.42	5.07	5.06	5.04	7.03	5.05667	------	------	------	------	------	------	------	------	------	------	------	------	------	------	------
MSTRG.13905	-	53.14	56.48	49.42	44.87	45.6	47.18	53.0133	45.8833	GO:0032259;GO:0008168;GO:000367	BP:methylation;MF:methyltransferase activity;MF:nucleic acid binding;	K19589	N6AMT1	------	------	COG2890;ENOG4111JM9	J:Translation, ribosomal structure and biogenesis;U:Intracellular trafficking, secretion, and vesicular transport	XP_021204369.1	hemK methyltransferase family member 2 isoform X1 [Bombyx mori]	sp|Q9Y5N5|N6MT1_HUMAN;	Methyltransferase N6AMT1 OS=Homo sapiens OX=9606 GN=N6AMT1 PE=1 SV=4;	PF05175.15;PF14712.7	MTS;Snapin_Pallidin	Methyltransferase small domain;Snapin/Pallidin
MSTRG.13910	-	11.32	7.49	7.87	8.01	8.2	6.75	8.89333	7.65333	------	------	------	------	------	------	------	------	------	------	------	------	------	------	------
MSTRG.13912	-	9.84	11.6	12.14	8.14	12.84	8.09	11.1933	9.69	GO:0005634;GO:000367	CC:nucleus;MF:DNA binding;	------	------	------	------	COG0153	G:Carbohydrate transport and metabolism	CAB3260931.1	unnamed protein product [Arctia plantaginis]	------	------	------	------	------
MSTRG.13913	-	219.9	151.48	111.01	148.01	98.63	96.51	160.797	114.383	------	------	------	------	------	------	ENOG410XS1V;ENOG410YX14;ENOG410ZVTG	S:Function unknown;	XP_028029293.1	fungal protease inhibitor F-like [Bombyx mandarina]	------	------	------	------	------
MSTRG.13932	-	37.17	50.87	7.45	26.77	0	0	31.83	8.92333	------	------	------	------	------	------	------	------	------	------	------	------	------	------	------
MSTRG.13944	-	1.77	2.36	1.45	1.28	1.9	1.32	1.86	1.5	GO:0006310;GO:0000723;GO:0006281;GO:0003678;GO:000552	BP:DNA recombination;BP:telomere maintenance;BP:DNA repair;MF:DNA helicase activity;MF:ATP binding;	------	------	------	------	------	------	AAO33922.1	unknown [Bombyx mori]	------	------	------	------	------
MSTRG.13947	-	16.64	12.48	12.68	8.06	10.47	11.97	13.9333	10.1667	------	------	------	------	------	------	------	------	------	------	------	------	------	------	------
MSTRG.13948	-	0	0	0	0	0	0	0	0	------	------	------	------	------	------	------	------	------	------	------	------	------	------	------
MSTRG.13960	-	1.72	1.81	1.7	1.42	1.48	1.5	1.74333	1.46667	------	------	------	------	------	------	ENOG4111EGX;ENOG410XPSE;ENOG4111F35;COG3321	S:Function unknown;U:Intracellular trafficking, secretion, and vesicular transport;S:Function unknown;Q:Secondary metabolites biosynthesis, transport and catabolism	XP_012553439.1	uncharacterized protein LOC101744165 [Bombyx mori]	------	------	------	------	------
MSTRG.13961	-	20.47	22.35	16.7	24.83	17.26	15.43	19.84	19.1733	------	------	------	------	------	------	------	------	------	------	------	------	------	------	------
MSTRG.13977	-	0	0	1.09	2.37	1.07	0	0.363333	1.14667	------	------	K11433	SETMAR	map00310	Lysine degradation	ENOG4110R1I;ENOG410XSKI;ENOG410XP1T	S:Function unknown;T:Signal transduction mechanisms;O:Posttranslational modification, protein turnover, chaperones	XP_021004518.1	histone-lysine N-methyltransferase SETMAR-like, partial [Parasteatoda tepidariorum]	sp|Q7JQ07|MOS1T_DROMA;	Mariner Mos1 transposase OS=Drosophila mauritiana OX=7226 GN=mariner\T PE=1 SV=1;	PF13358.7	DDE_3	DDE superfamily endonuclease
MSTRG.1398	-	7.19	3.96	4.88	2.89	3.09	3.44	5.34333	3.14	------	------	------	------	------	------	------	------	------	------	------	------	------	------	------
MSTRG.13980	-	4.41	4.43	3.96	4.86	4.43	5.15	4.26667	4.81333	GO:0015074;GO:0016021;GO:0003964;GO:0008270;GO:000367	BP:DNA integration;CC:integral component of membrane;MF:RNA-directed DNA polymerase activity;MF:zinc ion binding;MF:nucleic acid binding;	------	------	------	------	ENOG410XRW9;ENOG41120A8;ENOG4111RKA;ENOG410YRUW;ENOG410YQSC	U:Intracellular trafficking, secretion, and vesicular transport;S:Function unknown;S:Function unknown;S:Function unknown;S:Function unknown	BAD86650.1	reverse transcriptase, partial [Bombyx mori]	------	------	------	------	------
MSTRG.13982	-	8.08	0	5.33	1.37	0	3.42	4.47	1.59667	------	------	------	------	------	------	------	------	------	------	------	------	------	------	------
MSTRG.13986	-	1.64	0.65	0.84	0.85	1.41	0.77	1.04333	1.01	------	------	------	------	------	------	------	------	------	------	------	------	------	------	------
MSTRG.13987	-	4.07	11.48	7.01	0.93	6.08	3.47	7.52	3.49333	------	------	------	------	------	------	------	------	------	------	------	------	------	------	------
MSTRG.1401	-	6.98	5.97	6.18	5.05	5.17	9.03	6.37667	6.41667	------	------	------	------	------	------	ENOG410XT4M;ENOG410ZMSE	S:Function unknown;	RVE49626.1	hypothetical protein evm_005758 [Chilo suppressalis]	------	------	------	------	------
MSTRG.1402	-	17.86	16.94	17.36	24.91	26.53	23.66	17.3867	25.0333	------	------	------	------	------	------	COG5048;ENOG4111XD9	S:Function unknown;	XP_028042537.1	zinc finger protein 791-like isoform X1 [Bombyx mandarina]	------	------	PF05485.13;PF00096.27;PF13894.7;PF13465.7;PF12874.8	THAP;zf-C2H2;zf-C2H2_4;zf-H2C2_2;zf-met	THAP domain;Zinc finger, C2H2 type;C2H2-type zinc finger;Zinc-finger double domain;Zinc-finger of C2H2 type
MSTRG.14020	-	0.53	1.52	0.39	0.08	1.17	0.77	0.813333	0.673333	------	------	------	------	------	------	------	------	------	------	------	------	------	------	------
MSTRG.14021	-	2.52	3.09	0.8	1.37	2.3	1.43	2.13667	1.7	------	------	------	------	------	------	------	------	------	------	------	------	------	------	------
MSTRG.14042	-	0	0	0	0	0	0	0	0	GO:0016020;GO:0005549;GO:000498	CC:membrane;MF:odorant binding;MF:olfactory receptor activity;	K23203	THAP1_3	------	------	------	------	BAH66363.1	olfactory receptor [Bombyx mori]	------	------	------	------	------
MSTRG.14045	-	2.96	2.79	2.41	1.14	4.61	3.71	2.72	3.15333	------	------	------	------	------	------	------	------	------	------	------	------	------	------	------
MSTRG.14046	-	3.26	2.76	0.53	3.48	1.01	2.43	2.18333	2.30667	------	------	------	------	------	------	------	------	XP_012552002.1	uncharacterized protein LOC105842596 [Bombyx mori]	------	------	------	------	------
MSTRG.14052	-	2.66	2.08	2.56	1.6	1.94	1.99	2.43333	1.84333	GO:001602	CC:integral component of membrane;	------	------	------	------	ENOG411147P;ENOG410ZDPG	U:Intracellular trafficking, secretion, and vesicular transport;S:Function unknown	XP_013183179.1	PREDICTED: piggyBac transposable element-derived protein 3-like [Amyelois transitella]	------	------	------	------	------
MSTRG.14053	-	38.7	28.39	24.68	19.11	22.05	18.7	30.59	19.9533	------	------	------	------	------	------	------	------	------	------	------	------	------	------	------
MSTRG.1406	-	7.11	6.42	7.83	7.64	5.27	5.11	7.12	6.00667	------	------	------	------	------	------	------	------	------	------	------	------	------	------	------
MSTRG.1407	-	23.3	21.52	19.22	23.12	20.89	22.31	21.3467	22.1067	GO:000367	MF:DNA binding;	------	------	------	------	COG5048	S:Function unknown	XP_021202197.1	sex determination protein fruitless isoform X2 [Bombyx mori]	sp|Q9W0K4|BAB2_DROME;	Protein bric-a-brac 2 OS=Drosophila melanogaster OX=7227 GN=bab2 PE=1 SV=2;	PF00651.32;PF13465.7;PF00096.27	BTB;zf-H2C2_2;zf-C2H2	BTB/POZ domain;Zinc-finger double domain;Zinc finger, C2H2 type
MSTRG.1408	-	1.7	0	1.08	0.25	0.5	0.72	0.926667	0.49	------	------	------	------	------	------	ENOG4110QTT;COG1398;COG2147	G:Carbohydrate transport and metabolism;I:Lipid transport and metabolism;J:Translation, ribosomal structure and biogenesis	------	------	------	------	------	------	------
MSTRG.14080	-	38.41	29.77	29.48	19.3	20.08	19.61	32.5533	19.6633	GO:0008299;GO:0004337;GO:000416	BP:isoprenoid biosynthetic process;MF:geranyltranstransferase activity;MF:dimethylallyltranstransferase activity;	K00787	FDPS	map05166;map05164;map00900	Human T-cell leukemia virus 1 infection;Influenza A;Terpenoid backbone biosynthesis	------	------	NP_001093301.1	farnesyl diphosphate synthase 2 [Bombyx mori]	------	------	------	------	------
MSTRG.14100	-	5	1.28	3.02	3.11	5.82	0.16	3.1	3.03	GO:000396	MF:RNA-directed DNA polymerase activity;	------	------	------	------	ENOG410YUPY;ENOG410Y65V	S:Function unknown;	XP_013177568.1	PREDICTED: uncharacterized protein LOC106125026 [Papilio xuthus]	sp|O00370|LORF2_HUMAN;	LINE-1 retrotransposable element ORF2 protein OS=Homo sapiens OX=9606 PE=1 SV=1;	PF00078.28	RVT_1	Reverse transcriptase
MSTRG.14106	-	0	0	0	0	0	0	0	0	GO:001602	CC:integral component of membrane;	------	------	------	------	ENOG4111GNH	S:Function unknown	XP_012552039.1	uncharacterized protein LOC105842602 [Bombyx mori]	------	------	------	------	------
MSTRG.14107	-	6.16	5.85	6.02	5.02	5.16	5.59	6.01	5.25667	------	------	------	------	------	------	ENOG4110RK7	S:Function unknown	XP_028029737.1	uncharacterized protein LOC114242675 [Bombyx mandarina]	------	------	------	------	------
MSTRG.14110	-	0	18.82	6.18	3.88	3.23	3.86	8.33333	3.65667	------	------	------	------	------	------	ENOG4110QTT	G:Carbohydrate transport and metabolism	------	------	------	------	------	------	------
MSTRG.14121	-	0.92	3.26	1.86	2.58	2.1	2.49	2.01333	2.39	------	------	------	------	------	------	------	------	------	------	------	------	------	------	------
MSTRG.14130	-	0	0	0	0	10.72	4.95	0	5.22333	------	------	------	------	------	------	------	------	XP_022836921.1	uncharacterized protein LOC111364305 [Spodoptera litura]	------	------	------	------	------
MSTRG.14131	-	1.39	2.55	2.14	2.73	2.88	4.09	2.02667	3.23333	GO:0032259;GO:0008168;GO:000367	BP:methylation;MF:methyltransferase activity;MF:DNA binding;	cfo;K11433	;SETMAR	map00310	Lysine degradation	ENOG4111EGX	S:Function unknown	RVE48572.1	hypothetical protein evm_006761 [Chilo suppressalis]	------	------	------	------	------
MSTRG.14155	-	7.48	14.31	9.14	5.47	8.28	4.81	10.31	6.18667	GO:0003964;GO:000451	MF:RNA-directed DNA polymerase activity;MF:endonuclease activity;	------	------	------	------	COG5050;ENOG410YGUZ	I:Lipid transport and metabolism;O:Posttranslational modification, protein turnover, chaperones	AFY12622.1	reverse transcriptase, partial [Bombyx mori]	------	------	------	------	------
MSTRG.14160	-	4.28	3.89	6.55	2.25	3.24	4.82	4.90667	3.43667	------	------	------	------	------	------	------	------	------	------	------	------	------	------	------
MSTRG.14161	-	14.33	14.37	5.5	15.36	2.71	4.35	11.4	7.47333	------	------	------	------	------	------	------	------	------	------	------	------	------	------	------
MSTRG.14162	-	4.23	3.06	2.56	3.04	3.23	1.93	3.28333	2.73333	------	------	------	------	------	------	------	------	------	------	------	------	------	------	------
MSTRG.14179	-	3.21	3.83	2.95	0.4	0.22	0.23	3.33	0.283333	------	------	------	------	------	------	------	------	------	------	------	------	------	------	------
MSTRG.14182	-	922.55	887.66	884.71	949.09	938.53	968.75	898.307	952.123	------	------	------	------	------	------	ENOG4110R1N	S:Function unknown	XP_028030408.1	uncharacterized protein LOC114243203 [Bombyx mandarina]	------	------	------	------	------
MSTRG.1420	-	1.61	2.55	1.64	2.19	2.3	1.74	1.93333	2.07667	GO:0006310;GO:0006281;GO:0000723;GO:0016020;GO:0005549;GO:0004984;GO:0003678;GO:000552	BP:DNA recombination;BP:DNA repair;BP:telomere maintenance;CC:membrane;MF:odorant binding;MF:olfactory receptor activity;MF:DNA helicase activity;MF:ATP binding;	------	------	------	------	------	------	BAH66363.1	olfactory receptor [Bombyx mori]	------	------	------	------	------
MSTRG.14204	-	3.95	6.28	4.5	3.23	3.38	3.6	4.91	3.40333	------	------	------	------	------	------	ENOG4111WD1	S:Function unknown	CAR82249.1	hypothetical protein [Cotesia congregata]	------	------	------	------	------
MSTRG.14205	-	3	2.37	1.98	3.46	3.36	3.41	2.45	3.41	GO:0007218;GO:0016021;GO:000852	BP:neuropeptide signaling pathway;CC:integral component of membrane;MF:G-protein coupled peptide receptor activity;	------	------	------	------	ENOG410ZRGN	S:Function unknown	NP_001127718.1	neuropeptide receptor A20 [Bombyx mori]	sp|Q8SWR3|SPR_DROME;	Sex peptide receptor OS=Drosophila melanogaster OX=7227 GN=SPR PE=1 SV=1;	PF10324.10;PF00001.22;PF02417.16	7TM_GPCR_Srw;7tm_1;Chromate_transp	Serpentine type 7TM GPCR chemoreceptor Srw;7 transmembrane receptor;Chromate transporter
MSTRG.14208	-	12.02	10.29	9.9	12.22	12.36	11.89	10.7367	12.1567	------	------	------	------	------	------	ENOG4110SU7;ENOG4110VTC	S:Function unknown;	XP_021206266.1	uncharacterized protein C1orf112 homolog isoform X1 [Bombyx mori]	sp|Q5TYP4|CA112_DANRE;	Uncharacterized protein C1orf112 homolog OS=Danio rerio OX=7955 GN=si:dkey-97o5.1 PE=2 SV=1;	PF14868.7	DUF4487	Domain of unknown function
MSTRG.14213	-	15.62	15.65	11.2	10.04	11.72	14.69	14.1567	12.15	GO:0007165;GO:0016020;GO:0005549;GO:000498	BP:signal transduction;CC:membrane;MF:odorant binding;MF:olfactory receptor activity;	------	------	------	------	------	------	RVE46675.1	hypothetical protein evm_008687 [Chilo suppressalis]	------	------	------	------	------
MSTRG.1423	-	17.05	6.17	0	12.22	6.64	0	7.74	6.28667	------	------	------	------	------	------	------	------	------	------	------	------	------	------	------
MSTRG.14233	-	0	1.84	0	0	0.67	0	0.613333	0.223333	------	------	------	------	------	------	------	------	------	------	------	------	------	------	------
MSTRG.14239	-	58.56	32.48	31.28	54.05	35.81	39.27	40.7733	43.0433	------	------	------	------	------	------	------	------	------	------	------	------	------	------	------
MSTRG.1424	-	10.97	10.95	12.73	8.56	8.24	6.83	11.55	7.87667	------	------	------	------	------	------	------	------	------	------	------	------	------	------	------
MSTRG.14247	-	22.27	20.21	20.76	19.74	21.94	19.68	21.08	20.4533	GO:0015074;GO:0006355;GO:0006313;GO:000367	BP:DNA integration;BP:regulation of transcription, DNA-templated;BP:transposition, DNA-mediated;MF:DNA binding;	K10626	UBR2	------	------	ENOG4111KH4;ENOG4111QXP	S:Function unknown;	VVC46016.1	Ribonuclease H-like domain,Paired domain,Transposase, Tc1-like,Homeobox domain-like,Winged [Cinara cedri]	sp|P35072|TCB1_CAEBR;	Transposable element Tcb1 transposase OS=Caenorhabditis briggsae OX=6238 PE=3 SV=1;	PF13358.7	DDE_3	DDE superfamily endonuclease
MSTRG.14248	-	16.69	9.47	10.74	8.75	6.82	6.79	12.3	7.45333	------	------	------	------	------	------	COG1282;ENOG4111S1N	C:Energy production and conversion;S:Function unknown	------	------	------	------	------	------	------
MSTRG.1425	-	5.37	5.11	2.05	4.59	5.33	4.02	4.17667	4.64667	------	------	K03377	CASD1	------	------	ENOG410XPE6	S:Function unknown	------	------	------	------	------	------	------
MSTRG.14272	-	11.36	9.06	9.99	11.71	12.2	12.74	10.1367	12.2167	GO:0016559;GO:000577	BP:peroxisome fission;CC:integral component of peroxisomal membrane;	K13352	PEX11B	map04146	Peroxisome	ENOG4111NS6	J:Translation, ribosomal structure and biogenesis	XP_004922413.1	peroxisomal membrane protein 11B [Bombyx mori]	sp|Q9Z210|PX11B_MOUSE;	Peroxisomal membrane protein 11B OS=Mus musculus OX=10090 GN=Pex11b PE=1 SV=1;	PF05648.15	PEX11	Peroxisomal biogenesis factor 11
MSTRG.14273	-	5.43	6.22	5.62	4.84	2.66	4.61	5.75667	4.03667	------	------	------	------	------	------	------	------	------	------	------	------	------	------	------
MSTRG.14274	-	1.3	1.19	0.46	1.6	0.29	0.57	0.983333	0.82	------	------	------	------	------	------	------	------	------	------	------	------	------	------	------
MSTRG.14276	-	0.34	0.61	0.47	0.93	0.76	1.06	0.473333	0.916667	GO:0035556;GO:0009190;GO:000372	BP:intracellular signal transduction;BP:cyclic nucleotide biosynthetic process;MF:RNA binding;	K11265;K13190	ADCY10;RBM15	map00230;map04024;map04713;map04371;map04714;map04935	Purine metabolism;cAMP signaling pathway;Circadian entrainment;Apelin signaling pathway;Thermogenesis;Growth hormone synthesis, secretion and action	ENOG410ZFMC;COG0402	T:Signal transduction mechanisms;F:Nucleotide transport and metabolism	XP_028044223.1	adenylate cyclase type 10-like [Bombyx mandarina]	sp|Q96PN6|ADCYA_HUMAN;	Adenylate cyclase type 10 OS=Homo sapiens OX=9606 GN=ADCY10 PE=1 SV=3;	PF00211.21	Guanylate_cyc	Adenylate and Guanylate cyclase catalytic domain
MSTRG.1428	-	3.05	0	2.42	1.17	0	2.25	1.82333	1.14	------	------	------	------	------	------	------	------	GBP82917.1	hypothetical protein EVAR_25550_1 [Eumeta japonica]	------	------	------	------	------
MSTRG.14281	-	10.49	7.17	6.07	6.66	4.77	5.82	7.91	5.75	GO:0016021;GO:0003964;GO:000451	CC:integral component of membrane;MF:RNA-directed DNA polymerase activity;MF:endonuclease activity;	K22420	MEIOB	------	------	------	------	BAD86652.1	reverse transcriptase, partial [Bombyx mori]	------	------	------	------	------
MSTRG.14285	-	3.17	4.48	2.58	3.82	2.82	1.36	3.41	2.66667	------	------	------	------	------	------	------	------	------	------	------	------	------	------	------
MSTRG.143	-	41.1	61.71	48.68	54.98	37.08	25.36	50.4967	39.14	GO:0016020;GO:0005549;GO:000498	CC:membrane;MF:odorant binding;MF:olfactory receptor activity;	------	------	------	------	------	------	BAH66363.1	olfactory receptor [Bombyx mori]	------	------	------	------	------
MSTRG.1430	-	5.29	3.06	3.57	5.1	3.49	2.19	3.97333	3.59333	------	------	------	------	------	------	------	------	------	------	------	------	------	------	------
MSTRG.14314	-	1.75	2.03	2.19	1.49	1.94	0.68	1.99	1.37	GO:001602	CC:integral component of membrane;	------	------	------	------	ENOG4110QBQ	S:Function unknown	XP_028027197.1	uncharacterized protein LOC114240736 [Bombyx mandarina]	------	------	------	------	------
MSTRG.14315	-	0	0	5.99	0	0	1.38	1.99667	0.46	------	------	------	------	------	------	------	------	------	------	------	------	------	------	------
MSTRG.14316	-	2.94	4.95	3.62	7.09	9.73	7.07	3.83667	7.96333	------	------	------	------	------	------	------	------	------	------	------	------	------	------	------
MSTRG.14318	-	0	16.57	17.35	33.02	5.96	5.5	11.3067	14.8267	GO:0006633;GO:0016021;GO:0005789;GO:0102158;GO:0102343;GO:0102344;GO:010234	BP:fatty acid biosynthetic process;CC:integral component of membrane;CC:endoplasmic reticulum membrane;MF:very-long-chain 3-hydroxyacyl-CoA dehydratase activity;MF:3-hydroxy-arachidoyl-CoA dehydratase activity;MF:3-hydroxy-behenoyl-CoA dehydratase activity;MF:3-hydroxy-lignoceroyl-CoA dehydratase activity;	K10703	HACD, PHS1, PAS2	map01040;map00062	Biosynthesis of unsaturated fatty acids;Fatty acid elongation	COG5198	C:Energy production and conversion	XP_028025955.1	very-long-chain (3R)-3-hydroxyacyl-CoA dehydratase [Bombyx mandarina]	------	------	------	------	------
MSTRG.14320	-	0.92	0.65	0.76	1.6	0	0.7	0.776667	0.766667	GO:001649	MF:oxidoreductase activity;	------	------	------	------	COG2055	C:Energy production and conversion	XP_004922451.1	uncharacterized protein LOC101742189 [Bombyx mori]	sp|P30178|HCXB_ECOLI;	Hydroxycarboxylate dehydrogenase B OS=Escherichia coli;	PF02615.15	Ldh_2	Malate/L-lactate dehydrogenase
MSTRG.14321	-	53.93	59.81	53.74	57.68	64.28	58.14	55.8267	60.0333	------	------	------	------	------	------	------	------	XP_021206638.1	uncharacterized protein LOC101738645 [Bombyx mori]	------	------	------	------	------
MSTRG.14322	-	5.61	12.89	9.07	13.28	4.76	8.16	9.19	8.73333	GO:0016021;GO:0003964;GO:000451	CC:integral component of membrane;MF:RNA-directed DNA polymerase activity;MF:endonuclease activity;	------	------	------	------	------	------	AAQ57129.1	endonuclease and reverse transcriptase-like protein [Bombyx mori]	------	------	------	------	------
MSTRG.14323	-	2.44	1.06	1.25	0.68	0.48	1.27	1.58333	0.81	GO:0003964;GO:000451	MF:RNA-directed DNA polymerase activity;MF:endonuclease activity;	------	------	------	------	ENOG410ZN99;ENOG410ZPH6;COG2801;ENOG410YMVH;ENOG410ZMHN	S:Function unknown;L:Replication, recombination and repair	AAA17752.1	reverse transcriptase [Bombyx mori]	sp|Q95SX7|RTBS_DROME;	Probable RNA-directed DNA polymerase from transposon BS OS=Drosophila melanogaster OX=7227 GN=RTase PE=2 SV=1;	PF00078.28	RVT_1	Reverse transcriptase
MSTRG.14324	-	2.08	0	0	6.19	6.43	0	0.693333	4.20667	------	------	------	------	------	------	------	------	------	------	------	------	------	------	------
MSTRG.14325	-	0	0	0	3.86	4.13	0	0	2.66333	------	------	------	------	------	------	------	------	------	------	------	------	------	------	------
MSTRG.14326	-	3.39	3.22	3.68	4.09	5	4.66	3.43	4.58333	------	------	------	------	------	------	ENOG410XTWW;ENOG410YU7V;ENOG4111U5H	S:Function unknown;	XP_012549310.1	chemosensory protein 9 isoform X1 [Bombyx mori]	sp|E0X9F6|THAP1_THAPI;	Allergen Tha p 1 OS=Thaumetopoea pityocampa OX=208016 PE=1 SV=1;	PF03392.14	OS-D	Insect pheromone-binding family, A10/OS-D
MSTRG.14328	-	2.63	0	0	1.88	0.99	1.47	0.876667	1.44667	------	------	------	------	------	------	COG0659;ENOG410YQCZ;COG2801;ENOG410XQX7;COG1324;ENOG41101NF;ENOG4110SHB	P:Inorganic ion transport and metabolism;S:Function unknown;L:Replication, recombination and repair;S:Function unknown;P:Inorganic ion transport and metabolism;S:Function unknown;S:Function unknown	XP_004931187.3	protein CutA homolog [Bombyx mori]	------	------	------	------	------
MSTRG.14329	-	0	0	0	0	0	0	0	0	------	------	------	------	------	------	------	------	------	------	------	------	------	------	------
MSTRG.14341	-	5.35	4.85	4.02	4.69	3.69	3.77	4.74	4.05	------	------	------	------	------	------	------	------	XP_004924401.2	fungal protease inhibitor F-like [Bombyx mori]	------	------	------	------	------
MSTRG.14350	-	0	1.38	0	0	0	0	0.46	0	------	------	------	------	------	------	------	------	------	------	------	------	------	------	------
MSTRG.14352	-	3.02	2.98	2.72	2.22	1.89	2.77	2.90667	2.29333	GO:001602	CC:integral component of membrane;	------	------	------	------	COG0515;ENOG4110SM7	O:Posttranslational modification, protein turnover, chaperones;S:Function unknown	OWR54308.1	hypothetical protein KGM_200112 [Danaus plexippus plexippus]	------	------	------	------	------
MSTRG.14361	-	0.56	1.64	2.22	1.61	1.76	1.11	1.47333	1.49333	GO:0005576;GO:0016491;GO:0008083;GO:000367	CC:extracellular region;MF:oxidoreductase activity;MF:growth factor activity;MF:DNA binding;	K14169	CTU2, NCS2	map04122	Sulfur relay system	ENOG4111RI3	S:Function unknown	XP_022118351.1	uncharacterized protein LOC110995482 [Pieris rapae]	------	------	------	------	------
MSTRG.14366	-	6.67	4.27	3.69	3.21	4.51	4.71	4.87667	4.14333	------	------	------	------	------	------	------	------	------	------	------	------	------	------	------
MSTRG.1437	-	0.83	0.69	1.14	0.65	0.44	0.75	0.886667	0.613333	------	------	------	------	------	------	------	------	------	------	------	------	------	------	------
MSTRG.14373	-	0	2.23	0	0	0	0	0.743333	0	------	------	------	------	------	------	------	------	------	------	------	------	------	------	------
MSTRG.14374	-	15.19	8.12	11.69	10.53	8.69	8.98	11.6667	9.4	------	------	------	------	------	------	------	------	------	------	------	------	------	------	------
MSTRG.1438	-	21.87	17.49	21.31	17.76	17.54	15.78	20.2233	17.0267	------	------	------	------	------	------	------	------	------	------	------	------	------	------	------
MSTRG.1439	-	28.43	23.79	7.29	10.38	25.79	20.51	19.8367	18.8933	------	------	------	------	------	------	------	------	------	------	------	------	------	------	------
MSTRG.14391	-	14.16	10.51	12.31	11.84	7.45	8.17	12.3267	9.15333	GO:001602	CC:integral component of membrane;	------	------	------	------	ENOG410XRW9	U:Intracellular trafficking, secretion, and vesicular transport	ACY06938.1	putative cuticle protein CPH43 [Bombyx mori]	------	------	------	------	------
MSTRG.14392	-	0.49	0	1.23	0.88	0	1.93	0.573333	0.936667	------	------	------	------	------	------	------	------	------	------	------	------	------	------	------
MSTRG.14393	-	36.67	31.22	30.73	35.43	32.09	32.2	32.8733	33.24	GO:0006351;GO:0003964;GO:0046872;GO:001681	BP:transcription, DNA-templated;MF:RNA-directed DNA polymerase activity;MF:metal ion binding;MF:hydrolase activity, acting on acid anhydrides;	------	------	------	------	ENOG410Y2DF;ENOG4111MHU;ENOG410ZQZR	K:Transcription;S:Function unknown;S:Function unknown	RVE42857.1	hypothetical protein evm_012475 [Chilo suppressalis]	sp|Q95SX7|RTBS_DROME;	Probable RNA-directed DNA polymerase from transposon BS OS=Drosophila melanogaster OX=7227 GN=RTase PE=2 SV=1;	PF00078.28;PF14529.7	RVT_1;Exo_endo_phos_2	Reverse transcriptase;Endonuclease-reverse transcriptase
MSTRG.14395	-	27.31	32.89	35.26	31.87	22.85	35.03	31.82	29.9167	------	------	------	------	------	------	------	------	------	------	------	------	------	------	------
MSTRG.14396	-	27.22	24.45	23.89	23.13	25.52	25.38	25.1867	24.6767	GO:0003964;GO:000451	MF:RNA-directed DNA polymerase activity;MF:endonuclease activity;	------	------	------	------	------	------	AAQ57129.1	endonuclease and reverse transcriptase-like protein [Bombyx mori]	------	------	------	------	------
MSTRG.14398	-	4.35	4.09	3.61	3.62	3.05	3.31	4.01667	3.32667	------	------	------	------	------	------	------	------	------	------	------	------	------	------	------
MSTRG.14412	-	12.65	11.19	10.06	8.47	8.08	7.64	11.3	8.06333	------	------	------	------	------	------	------	------	------	------	------	------	------	------	------
MSTRG.14413	-	0	0	0	0	0	0	0	0	------	------	------	------	------	------	------	------	------	------	------	------	------	------	------
MSTRG.14420	-	0.31	0.22	0.39	0	0.37	0.12	0.306667	0.163333	------	------	------	------	------	------	------	------	------	------	------	------	------	------	------
MSTRG.14422	-	4.41	10.03	5.9	7.85	14.21	8.54	6.78	10.2	------	------	------	------	------	------	ENOG4110QTT	G:Carbohydrate transport and metabolism	------	------	------	------	------	------	------
MSTRG.14423	-	0	0	0	2.9	3.57	0	0	2.15667	------	------	------	------	------	------	ENOG4110QTT	G:Carbohydrate transport and metabolism	------	------	------	------	------	------	------
MSTRG.14441	-	33.72	38.89	30.54	35.59	22.62	33.89	34.3833	30.7	GO:001602	CC:integral component of membrane;	------	------	------	------	------	------	NP_001128193.1	dolichyl-diphosphooligosaccharide--protein glycosyltransferase subunit 4 [Bombyx mori]	sp|B3MFK1|OST4_DROAN;	Dolichyl-diphosphooligosaccharide--protein glycosyltransferase subunit 4 OS=Drosophila ananassae OX=7217 GN=GF13081 PE=3 SV=1;	------	------	------
MSTRG.14445	-	0	0	0	1.09	0	0.48	0	0.523333	------	------	------	------	------	------	------	------	------	------	------	------	------	------	------
MSTRG.14446	-	19.52	18.12	16.79	14.99	15.9	15.88	18.1433	15.59	GO:0016620;GO:001649	MF:oxidoreductase activity, acting on the aldehyde or oxo group of donors, NAD or NADP as acceptor;MF:oxidoreductase activity;	------	------	------	------	ENOG410ZDH9	S:Function unknown	XP_004924249.2	uncharacterized protein LOC101746239 isoform X1 [Bombyx mori]	------	------	------	------	------
MSTRG.14447	-	4.05	2.88	4.94	2.77	3.39	3.65	3.95667	3.27	------	------	K11433	SETMAR	map00310	Lysine degradation	ENOG4110R1I;ENOG410XSKI;ENOG4111T4U	S:Function unknown;T:Signal transduction mechanisms;S:Function unknown	XP_015436678.1	PREDICTED: histone-lysine N-methyltransferase SETMAR-like [Dufourea novaeangliae]	sp|Q53H47|SETMR_HUMAN;	Histone-lysine N-methyltransferase SETMAR OS=Homo sapiens OX=9606 GN=SETMAR PE=1 SV=2;	PF13358.7;PF01359.19	DDE_3;Transposase_1	DDE superfamily endonuclease;Transposase
MSTRG.14450	-	37.56	34.05	20.67	26.59	41.07	37.43	30.76	35.03	------	------	------	------	------	------	ENOG4110QTT	G:Carbohydrate transport and metabolism	------	------	------	------	------	------	------
MSTRG.14451	-	10.83	23.9	20.57	23.73	33.97	22.66	18.4333	26.7867	------	------	------	------	------	------	------	------	------	------	------	------	------	------	------
MSTRG.14452	-	1.31	2.49	2.79	2.17	0.58	2.45	2.19667	1.73333	GO:000396	MF:RNA-directed DNA polymerase activity;	------	------	------	------	ENOG4111RKA;ENOG410YRUW;ENOG41120A8;ENOG410YQSC;COG3338	S:Function unknown;P:Inorganic ion transport and metabolism	BAD86650.1	reverse transcriptase, partial [Bombyx mori]	------	------	------	------	------
MSTRG.14453	-	6	4.43	4.33	3.79	1.92	3.73	4.92	3.14667	------	------	------	------	------	------	------	------	XP_004922178.2	E3 ubiquitin-protein ligase Rnf220 isoform X2 [Bombyx mori]	------	------	------	------	------
MSTRG.14456	-	30.1	42.47	33.47	24.86	33.06	33.65	35.3467	30.5233	GO:0016021;GO:0003964;GO:000451	CC:integral component of membrane;MF:RNA-directed DNA polymerase activity;MF:endonuclease activity;	------	------	------	------	------	------	AAQ57129.1	endonuclease and reverse transcriptase-like protein [Bombyx mori]	------	------	------	------	------
MSTRG.14457	-	4.97	4.52	4.7	4.65	4.07	4.51	4.73	4.41	GO:0015074;GO:0008270;GO:000367	BP:DNA integration;MF:zinc ion binding;MF:nucleic acid binding;	K03006	RPB1, POLR2A	map03020;map05016	RNA polymerase;Huntington disease	ENOG410XS4D;ENOG410Z7JG;COG2801	S:Function unknown;L:Replication, recombination and repair	KAE9427407.1	hypothetical protein GE061_06790 [Apolygus lucorum]	sp|P10978|POLX_TOBAC;	Retrovirus-related Pol polyprotein from transposon TNT 1-94 OS=Nicotiana tabacum OX=4097 PE=2 SV=1;	PF07727.15;PF00665.27;PF13683.7;PF13358.7;PF13976.7;PF14223.7;PF00098.24	RVT_2;rve;rve_3;DDE_3;gag_pre-integrs;Retrotran_gag_2;zf-CCHC	Reverse transcriptase;Integrase core domain;Integrase core domain;DDE superfamily endonuclease;GAG-pre-integrase domain;gag-polypeptide of LTR copia-type;Zinc knuckle
MSTRG.14458	-	17.85	15.78	16.22	15.72	15.14	13.42	16.6167	14.76	GO:0006310;GO:0006281;GO:0000723;GO:0016020;GO:0005549;GO:0004984;GO:0003678;GO:000552	BP:DNA recombination;BP:DNA repair;BP:telomere maintenance;CC:membrane;MF:odorant binding;MF:olfactory receptor activity;MF:DNA helicase activity;MF:ATP binding;	------	------	------	------	ENOG4111K32	S:Function unknown	BAH66363.1	olfactory receptor [Bombyx mori]	------	------	------	------	------
MSTRG.14459	-	22.53	24.94	24.57	26.61	26.98	12.05	24.0133	21.88	GO:0016020;GO:0005549;GO:000498	CC:membrane;MF:odorant binding;MF:olfactory receptor activity;	------	------	------	------	------	------	BAH66363.1	olfactory receptor [Bombyx mori]	------	------	------	------	------
MSTRG.14460	-	11.27	8.98	10.3	9.86	7.2	7.91	10.1833	8.32333	------	------	------	------	------	------	------	------	------	------	------	------	------	------	------
MSTRG.14461	-	56.5	36.43	38.48	39.87	38.32	33.03	43.8033	37.0733	------	------	------	------	------	------	ENOG410ZAW5	S:Function unknown	------	------	------	------	------	------	------
MSTRG.14462	-	4.69	5.14	5	3.85	3.44	4.05	4.94333	3.78	GO:0015074;GO:0004190;GO:0008270;GO:000367	BP:DNA integration;MF:aspartic-type endopeptidase activity;MF:zinc ion binding;MF:nucleic acid binding;	------	------	------	------	COG2801	L:Replication, recombination and repair	RVE41947.1	hypothetical protein evm_013415 [Chilo suppressalis]	sp|P0CT41|TF212_SCHPO;	Transposon Tf2-12 polyprotein OS=Schizosaccharomyces pombe;	PF17919.2;PF17917.2;PF00078.28;PF17921.2;PF00665.27;PF13975.7;PF09668.11;PF13650.7	RT_RNaseH_2;RT_RNaseH;RVT_1;Integrase_H2C2;rve;gag-asp_proteas;Asp_protease;Asp_protease_2	RNase H-like domain found in reverse transcriptase;RNase H-like domain found in reverse transcriptase;Reverse transcriptase;Integrase zinc binding domain;Integrase core domain;gag-polyprotein putative aspartyl protease;Aspartyl protease;Aspartyl protease
MSTRG.14463	-	5.98	4.54	5.68	4.31	3.38	4.68	5.4	4.12333	------	------	------	------	------	------	------	------	------	------	------	------	------	------	------
MSTRG.14464	-	0.51	1.34	0.66	0.34	1.07	0.98	0.836667	0.796667	------	------	------	------	------	------	------	------	------	------	------	------	------	------	------
MSTRG.14467	-	9.11	7.5	8.37	13.57	10.2	9.58	8.32667	11.1167	GO:0003964;GO:0004519;GO:000419	MF:RNA-directed DNA polymerase activity;MF:endonuclease activity;MF:cysteine-type endopeptidase activity;	------	------	------	------	ENOG410Y65V;ENOG410ZRC2;ENOG4111MXH	S:Function unknown;	ADI61816.1	endonuclease-reverse transcriptase [Bombyx mori]	sp|P14381|YTX2_XENLA;	Transposon TX1 uncharacterized 149 kDa protein OS=Xenopus laevis OX=8355 PE=4 SV=1;	PF00078.28	RVT_1	Reverse transcriptase
MSTRG.14468	-	0	42.66	31.51	63.69	15.9	22.63	24.7233	34.0733	------	------	------	------	------	------	------	------	BAH66344.1	olfactory receptor, partial [Bombyx mori]	------	------	------	------	------
MSTRG.14472	-	2.61	1.73	2.42	1.42	1.05	1.84	2.25333	1.43667	GO:0016020;GO:0005549;GO:000498	CC:membrane;MF:odorant binding;MF:olfactory receptor activity;	------	------	------	------	------	------	BAH66363.1	olfactory receptor [Bombyx mori]	------	------	------	------	------
MSTRG.14473	-	1.43	0	0.49	3.17	1.33	2.46	0.64	2.32	GO:0016021;GO:0003964;GO:000451	CC:integral component of membrane;MF:RNA-directed DNA polymerase activity;MF:endonuclease activity;	------	------	------	------	------	------	BAD86652.1	reverse transcriptase, partial [Bombyx mori]	------	------	------	------	------
MSTRG.14475	-	20.91	20.7	20.3	13.94	18.1	15.52	20.6367	15.8533	GO:000396	MF:RNA-directed DNA polymerase activity;	------	------	------	------	ENOG4111RKA;ENOG410YRUW;ENOG410YQSC;ENOG41120A8	S:Function unknown;	BAD86650.1	reverse transcriptase, partial [Bombyx mori]	------	------	------	------	------
MSTRG.14483	-	29.32	22.84	22.41	28.96	23.39	27.59	24.8567	26.6467	------	------	------	------	------	------	------	------	XP_021198041.1	uncharacterized protein LOC110381933 [Helicoverpa armigera]	------	------	------	------	------
MSTRG.14489	-	6.92	17.57	11.27	2.47	10.59	10.17	11.92	7.74333	------	------	------	------	------	------	------	------	XP_021204823.1	uncharacterized protein LOC110385539 [Bombyx mori]	------	------	------	------	------
MSTRG.14496	-	3.26	2.71	1.8	3.39	2.71	2.95	2.59	3.01667	GO:0006310;GO:0000723;GO:0006281;GO:0016021;GO:0003678;GO:000552	BP:DNA recombination;BP:telomere maintenance;BP:DNA repair;CC:integral component of membrane;MF:DNA helicase activity;MF:ATP binding;	K22420	MEIOB	------	------	------	------	BAH66325.1	olfactory receptor [Bombyx mori]	------	------	------	------	------
MSTRG.14502	-	8.78	9.82	6.17	8.28	6.3	15.2	8.25667	9.92667	------	------	------	------	------	------	------	------	------	------	------	------	------	------	------
MSTRG.14508	-	10.29	13.23	14.07	13.12	12.54	10.81	12.53	12.1567	GO:0016021;GO:0003964;GO:000451	CC:integral component of membrane;MF:RNA-directed DNA polymerase activity;MF:endonuclease activity;	------	------	------	------	ENOG410Y65V;ENOG41100X4	S:Function unknown;	AAQ57129.1	endonuclease and reverse transcriptase-like protein [Bombyx mori]	------	------	------	------	------
MSTRG.14510	-	1.18	1.01	0.19	0.74	1.86	1.09	0.793333	1.23	------	------	------	------	------	------	------	------	------	------	------	------	------	------	------
MSTRG.14512	-	2.71	1.15	0.57	2.91	0.71	0.45	1.47667	1.35667	GO:0003964;GO:0004519;GO:0004523;GO:0003676;GO:000552	MF:RNA-directed DNA polymerase activity;MF:endonuclease activity;MF:RNA-DNA hybrid ribonuclease activity;MF:nucleic acid binding;MF:ATP binding;	------	------	------	------	------	------	AAQ57129.1	endonuclease and reverse transcriptase-like protein [Bombyx mori]	------	------	------	------	------
MSTRG.14515	-	7.29	8.58	8.41	6.26	5.14	7.49	8.09333	6.29667	------	------	------	------	------	------	------	------	XP_028042546.1	uncharacterized protein LOC114252239, partial [Bombyx mandarina]	------	------	------	------	------
MSTRG.14516	-	19.33	21.54	21.76	11.39	13.35	12.1	20.8767	12.28	------	------	------	------	------	------	ENOG410ZXUD;ENOG410YKSA	S:Function unknown;	XP_004927378.1	agrin [Bombyx mori]	sp|A2ASQ1|AGRIN_MOUSE;	Agrin OS=Mus musculus OX=10090 GN=Agrn PE=1 SV=1;	PF07648.16;PF00050.22	Kazal_2;Kazal_1	Kazal-type serine protease inhibitor domain;Kazal-type serine protease inhibitor domain
MSTRG.1452	-	15.41	14.05	14.25	7.67	8.11	10.09	14.57	8.62333	GO:0005576;GO:0008083;GO:000367	CC:extracellular region;MF:growth factor activity;MF:DNA binding;	K14169	CTU2, NCS2	map04122	Sulfur relay system	ENOG4111RI3	S:Function unknown	XP_022118351.1	uncharacterized protein LOC110995482 [Pieris rapae]	sp|Q04202|TCB2_CAEBR;	Transposable element Tcb2 transposase OS=Caenorhabditis briggsae OX=6238 PE=3 SV=1;	PF13358.7	DDE_3	DDE superfamily endonuclease
MSTRG.14521	-	1.92	1.74	1.99	2	1.51	2.8	1.88333	2.10333	GO:0015074;GO:0008270;GO:000367	BP:DNA integration;MF:zinc ion binding;MF:nucleic acid binding;	------	------	------	------	ENOG410YP2D;COG2801;ENOG410Y3Y9;ENOG410ZUE2	S:Function unknown;L:Replication, recombination and repair;S:Function unknown;S:Function unknown	XP_028168988.1	LOW QUALITY PROTEIN: uncharacterized protein LOC114358976 [Ostrinia furnacalis]	------	------	PF18701.2	DUF5641	Family of unknown function
MSTRG.14524	-	21.89	0	8.57	0	6.35	3.23	10.1533	3.19333	GO:0016021;GO:002285	CC:integral component of membrane;MF:transmembrane transporter activity;	K11592	DICER1, DCR1	map05206	MicroRNAs in cancer	ENOG410ZR7S;ENOG410ZHDP	S:Function unknown;	PCG63049.1	hypothetical protein B5V51_13044 [Heliothis virescens]	------	------	PF00078.28	RVT_1	Reverse transcriptase
MSTRG.14525	-	24.63	22.33	22.18	22.42	20.04	22.69	23.0467	21.7167	GO:0016021;GO:0005634;GO:0003700;GO:000827	CC:integral component of membrane;CC:nucleus;MF:transcription factor activity, sequence-specific DNA binding;MF:zinc ion binding;	K15683	NFXL1, OZFP	------	------	ENOG410XR02	S:Function unknown	XP_028041296.1	NF-X1-type zinc finger protein NFXL1 [Bombyx mandarina]	sp|A0JMY5|NFXL1_XENLA;	NF-X1-type zinc finger protein NFXL1 OS=Xenopus laevis OX=8355 GN=nfxl1 PE=2 SV=1;	PF01422.18	zf-NF-X1	NF-X1 type zinc finger
MSTRG.14527	-	1.38	2.84	2.73	4.27	3.25	1.09	2.31667	2.87	------	------	------	------	------	------	------	------	XP_026327608.1	uncharacterized protein LOC113235899 [Hyposmocoma kahamanoa]	------	------	------	------	------
MSTRG.14529	-	4.85	5.83	4.79	4.35	3.9	2.73	5.15667	3.66	------	------	------	------	------	------	------	------	------	------	------	------	------	------	------
MSTRG.14530	-	8.41	8.82	7.14	7.1	9.22	5.78	8.12333	7.36667	GO:000367	MF:DNA binding;	------	------	------	------	------	------	XP_022823543.1	uncharacterized protein LOC111354348 isoform X1 [Spodoptera litura]	------	------	PF13613.7	HTH_Tnp_4	Helix-turn-helix of DDE superfamily endonuclease
MSTRG.14563	-	6.13	8.97	5.23	3.37	4	1.92	6.77667	3.09667	GO:0009058;GO:0016740;GO:003017	BP:biosynthetic process;MF:transferase activity;MF:pyridoxal phosphate binding;	------	------	------	------	------	------	GBP09204.1	hypothetical protein EVAR_101272_1 [Eumeta japonica]	------	------	------	------	------
MSTRG.14574	-	90.36	66.44	72.17	115.88	91.89	57.44	76.3233	88.4033	------	------	------	------	------	------	------	------	------	------	------	------	------	------	------
MSTRG.14575	-	0	7.29	3.14	11.64	2.09	0	3.47667	4.57667	------	------	------	------	------	------	ENOG4110QTT	G:Carbohydrate transport and metabolism	------	------	------	------	------	------	------
MSTRG.14576	-	5.11	1.06	7.15	9.01	0	3.72	4.44	4.24333	------	------	------	------	------	------	------	------	------	------	------	------	------	------	------
MSTRG.14578	-	64.23	73.91	80.95	49.18	30.31	54.66	73.03	44.7167	------	------	------	------	------	------	------	------	------	------	------	------	------	------	------
MSTRG.14579	-	85.65	59.32	45.36	80.88	130.28	142.02	63.4433	117.727	GO:0006310;GO:0000723;GO:0006281;GO:0003678;GO:000552	BP:DNA recombination;BP:telomere maintenance;BP:DNA repair;MF:DNA helicase activity;MF:ATP binding;	------	------	------	------	------	------	BAW33744.1	ATP-dependent helicase [Bombyx mori]	------	------	------	------	------
MSTRG.1458	-	6.49	7.07	8.97	7.74	4.72	5.68	7.51	6.04667	GO:0008152;GO:000379	BP:metabolic process;MF:lysozyme activity;	------	------	------	------	ENOG4112BYJ;ENOG4111UWA;ENOG41124M4	S:Function unknown;	XP_004926301.1	lysozyme-like isoform X2 [Bombyx mori]	sp|Q6L6Q5|LYS_OSTED;	Lysozyme OS=Ostrea edulis OX=37623 GN=lysoz PE=2 SV=1;	PF05497.13	Destabilase	Destabilase
MSTRG.14583	-	30.62	24.46	24.01	24.25	23.59	25.07	26.3633	24.3033	------	------	------	------	------	------	ENOG4110QTT	G:Carbohydrate transport and metabolism	------	------	------	------	------	------	------
MSTRG.14587	-	0.76	0.85	0.9	2.03	1.02	1.84	0.836667	1.63	GO:0016021;GO:002285	CC:integral component of membrane;MF:transmembrane transporter activity;	K08145	SLC2A8, GLUT8	------	------	ENOG410XNQK	G:Carbohydrate transport and metabolism	XP_004927669.1	facilitated trehalose transporter Tret1-2 homolog [Bombyx mori]	sp|B4J913|TRET1_DROGR;	Facilitated trehalose transporter Tret1 OS=Drosophila grimshawi OX=7222 GN=Tret1 PE=3 SV=1;	PF00083.25;PF07690.17	Sugar_tr;MFS_1	Sugar;Major Facilitator Superfamily
MSTRG.1459	-	7.59	4.8	11.88	4.97	0	0	8.09	1.65667	------	------	------	------	------	------	------	------	------	------	------	------	------	------	------
MSTRG.14596	-	3.7	3.12	3.47	5.76	5.05	5.37	3.43	5.39333	------	------	------	------	------	------	------	------	XP_021204331.1	uncharacterized protein LOC101738169 isoform X1 [Bombyx mori]	------	------	------	------	------
MSTRG.14597	-	15.02	14.87	6.58	3.17	0	6.21	12.1567	3.12667	------	------	------	------	------	------	------	------	------	------	------	------	------	------	------
MSTRG.14598	-	1.51	6.22	8.07	2.64	4.7	6.17	5.26667	4.50333	GO:0006629;GO:0050660;GO:0080019;GO:0004519;GO:0102965;GO:0003964;GO:000399	BP:lipid metabolic process;MF:flavin adenine dinucleotide binding;MF:fatty-acyl-CoA reductas;MF:endonuclease activity;MF:alcohol-forming fatty acyl-CoA reductase activity;MF:RNA-directed DNA polymerase activity;MF:acyl-CoA dehydrogenase activity;	K22420	MEIOB	------	------	------	------	AAQ57129.1	endonuclease and reverse transcriptase-like protein [Bombyx mori]	------	------	------	------	------
MSTRG.14599	-	112.99	67.58	62.68	92.92	30.88	60.73	81.0833	61.51	------	------	------	------	------	------	------	------	------	------	------	------	------	------	------
MSTRG.14608	-	2.46	2.25	3.35	1.54	2.12	1.54	2.68667	1.73333	GO:0007229;GO:0007155;GO:0016021;GO:0003964;GO:000451	BP:integrin-mediated signaling pathway;BP:cell adhesion;CC:integral component of membrane;MF:RNA-directed DNA polymerase activity;MF:endonuclease activity;	K02649	PIK3R1_2_3	map04620;map04926;map04929;map04550;map04722;map04630;map05230;map05231;map05235;map05142;map04650;map05146;map04015;map04014;map04012;map04810;map05135;map05131;map05225;map05224;map04725;map05226;map05221;map05220;map05223;map05222;map04666;map04664;map04662;map04660;map04668;map04068;map04910;map05418;map04062;map04066;map04973;map04150;map04151;map04152;map05166;map05167;map05164;map05165;map…	Toll-like receptor signaling pathway;Relaxin signaling pathway;GnRH secretion;Signaling pathways regulating pluripotency of stem cells;Neurotrophin signaling pathway;Jak-STAT signaling pathway;Central carbon metabolism in cancer;Choline metabolism in cancer;PD-L1 expression and PD-1 checkpoint pathway in cancer;Chagas disease (American trypanosomiasis);Natural killer cell mediated cytotoxicity;Am…	ENOG410Y65V;ENOG4111HHG	S:Function unknown;	ADI61817.1	endonuclease-reverse transcriptase [Bombyx mori]	sp|Q10126|YSM6_CAEEL;	Putative uncharacterized transposon-derived protein F52C9.6 OS=Caenorhabditis elegans OX=6239 GN=F52C9.6 PE=5 SV=1;	------	------	------
MSTRG.14609	-	1.73	1.22	4.66	0.88	0.45	1.29	2.53667	0.873333	------	------	------	------	------	------	------	------	------	------	------	------	------	------	------
MSTRG.14618	-	417.92	318.93	304.16	506.69	467.5	666.3	347.003	546.83	------	------	------	------	------	------	ENOG41129JI;ENOG410Y37X	S:Function unknown;	GBP52917.1	hypothetical protein EVAR_47572_1 [Eumeta japonica]	------	------	------	------	------
MSTRG.1462	-	3.67	2.56	2.31	4.11	2.98	5.42	2.84667	4.17	------	------	------	------	------	------	------	------	XP_013172311.1	PREDICTED: piggyBac transposable element-derived protein 4-like [Papilio xuthus]	------	------	------	------	------
MSTRG.14623	-	0	0	0	0	0	0	0	0	GO:0006629;GO:0016021;GO:0003964;GO:0102965;GO:008001	BP:lipid metabolic process;CC:integral component of membrane;MF:RNA-directed DNA polymerase activity;MF:alcohol-forming fatty acyl-CoA reductase activity;MF:fatty-acyl-CoA reductas;	K08220	FLVCR, SLC49A1_2	------	------	------	------	XP_021204602.1	uncharacterized protein LOC101738126 [Bombyx mori]	------	------	------	------	------
MSTRG.14627	-	4.05	2.52	6.99	4.27	2.51	2.26	4.52	3.01333	GO:000367	MF:DNA binding;	------	------	------	------	------	------	XP_022823543.1	uncharacterized protein LOC111354348 isoform X1 [Spodoptera litura]	------	------	PF13613.7	HTH_Tnp_4	Helix-turn-helix of DDE superfamily endonuclease
MSTRG.14628	-	1.18	1.56	1.68	1.35	1.06	0.62	1.47333	1.01	GO:0003723;GO:0003755;GO:000367	MF:RNA binding;MF:peptidyl-prolyl cis-trans isomerase activity;MF:DNA binding;	------	------	------	------	ENOG4111NZM	S:Function unknown	XP_021203801.1	uncharacterized protein LOC110385226 isoform X1 [Bombyx mori]	------	------	------	------	------
MSTRG.14633	-	20.54	20.31	13.65	38.29	18.3	8.98	18.1667	21.8567	------	------	------	------	------	------	------	------	------	------	------	------	------	------	------
MSTRG.14636	-	2.32	5.25	1.92	2.08	4.1	2.19	3.16333	2.79	------	------	------	------	------	------	ENOG410YZK6;COG2801;ENOG410Y1QH	S:Function unknown;L:Replication, recombination and repair;S:Function unknown	XP_021202168.1	uncharacterized protein LOC110384828 [Bombyx mori]	------	------	------	------	------
MSTRG.1464	-	30.88	33.51	36.52	39.87	39.69	38.73	33.6367	39.43	------	------	------	------	------	------	ENOG410ZFDR;ENOG410XREM	S:Function unknown;	XP_004926304.1	uncharacterized protein LOC101738609 isoform X1 [Bombyx mori]	------	------	------	------	------
MSTRG.14645	-	2.2	1.41	2.58	2.46	2.07	1.46	2.06333	1.99667	------	------	------	------	------	------	COG1398;COG2147	I:Lipid transport and metabolism;J:Translation, ribosomal structure and biogenesis	XP_021198041.1	uncharacterized protein LOC110381933 [Helicoverpa armigera]	------	------	------	------	------
MSTRG.14654	-	0.84	0.66	1.19	1.19	0.6	0.65	0.896667	0.813333	------	------	------	------	------	------	------	------	------	------	------	------	------	------	------
MSTRG.14655	-	367.9	334.03	330.84	570.2	566.77	598.38	344.257	578.45	GO:0016021;GO:000578	CC:integral component of membrane;CC:endoplasmic reticulum;	------	------	------	------	ENOG411221U	U:Intracellular trafficking, secretion, and vesicular transport	NP_001037360.1	ribosome-associated membrane protein 4 [Bombyx mori]	sp|Q3T073|SERP2_BOVIN;	Stress-associated endoplasmic reticulum protein 2 OS=Bos taurus OX=9913 GN=SERP2 PE=3 SV=1;	PF06624.13	RAMP4	Ribosome associated membrane protein RAMP4
MSTRG.14662	-	7.18	12.27	14.52	12.26	6.61	10.28	11.3233	9.71667	------	------	------	------	------	------	------	------	------	------	------	------	------	------	------
MSTRG.1467	-	27.14	22.68	29.54	23.96	22.48	19.3	26.4533	21.9133	------	------	------	------	------	------	ENOG4111J49;ENOG410XQM8;ENOG410Y3Y3	O:Posttranslational modification, protein turnover, chaperones;S:Function unknown;S:Function unknown	------	------	------	------	------	------	------
MSTRG.14681	-	6.78	19.43	0	7.61	0	0	8.73667	2.53667	------	------	------	------	------	------	------	------	------	------	------	------	------	------	------
MSTRG.14685	-	89.75	43.38	140.27	55.6	89.14	64.88	91.1333	69.8733	------	------	------	------	------	------	------	------	------	------	------	------	------	------	------
MSTRG.14687	-	8.34	0	0	0	0	0	2.78	0	------	------	------	------	------	------	------	------	------	------	------	------	------	------	------
MSTRG.14688	-	9.08	10.93	8.89	3.62	16.04	7.84	9.63333	9.16667	------	------	------	------	------	------	------	------	------	------	------	------	------	------	------
MSTRG.14710	-	20.92	20.06	20.38	20.44	22.13	20.69	20.4533	21.0867	------	------	------	------	------	------	ENOG410ZHTD	S:Function unknown	XP_004922569.1	uncharacterized protein LOC101738067 [Bombyx mori]	------	------	PF04538.13	BEX	Brain expressed X-linked like family
MSTRG.14726	-	0	1.44	0	5.65	5.18	3.95	0.48	4.92667	GO:0016021;GO:0016491;GO:0016887;GO:0005524;GO:000367	CC:integral component of membrane;MF:oxidoreductase activity;MF:ATPase activity;MF:ATP binding;MF:DNA binding;	K14169	CTU2, NCS2	map04122	Sulfur relay system	ENOG410XQZ1;ENOG4111RI3	O:Posttranslational modification, protein turnover, chaperones;S:Function unknown	XP_026333619.1	uncharacterized protein LOC113240504 [Hyposmocoma kahamanoa]	------	------	PF13551.7;PF13565.7;PF13518.7;PF13384.7	HTH_29;HTH_32;HTH_28;HTH_23	Winged helix-turn helix;Homeodomain-like domain;Helix-turn-helix domain;Homeodomain-like domain
MSTRG.14727	-	0	7.07	0	0	0	0	2.35667	0	GO:0003964;GO:0004519;GO:0003924;GO:000552	MF:RNA-directed DNA polymerase activity;MF:endonuclease activity;MF:GTPase activity;MF:GTP binding;	------	------	------	------	ENOG410Y65V;ENOG4111HHG;ENOG410XPJ1	S:Function unknown;	ADI61818.1	endonuclease-reverse transcriptase [Bombyx mori]	------	------	------	------	------
MSTRG.14728	-	0.68	0.36	0.42	0	0.53	0.52	0.486667	0.35	------	------	------	------	------	------	------	------	------	------	------	------	------	------	------
MSTRG.14740	-	95.93	113.33	89.89	63.49	83.43	138.9	99.7167	95.2733	------	------	------	------	------	------	COG2453	T:Signal transduction mechanisms	------	------	------	------	------	------	------
MSTRG.14752	-	91.81	53.64	60.31	99.22	70.35	43.53	68.5867	71.0333	------	------	------	------	------	------	ENOG4110QTT	G:Carbohydrate transport and metabolism	------	------	------	------	------	------	------
MSTRG.14755	-	29.24	26.41	24.02	25.56	21.59	24.91	26.5567	24.02	------	------	------	------	------	------	ENOG410XQ1Y;COG0464;ENOG41129R1	S:Function unknown;O:Posttranslational modification, protein turnover, chaperones;S:Function unknown	XP_028043024.1	LOW QUALITY PROTEIN: uncharacterized protein LOC114252653 [Bombyx mandarina]	------	------	------	------	------
MSTRG.14758	-	58.82	31.03	14.66	23.73	33.01	12.06	34.8367	22.9333	------	------	------	------	------	------	------	------	------	------	------	------	------	------	------
MSTRG.14762	-	2.93	3.78	2.87	3.14	6.56	3.96	3.19333	4.55333	------	------	------	------	------	------	------	------	XP_021207305.1	uncharacterized protein LOC105842450 isoform X2 [Bombyx mori]	------	------	------	------	------
MSTRG.14763	-	10.81	9.19	10.34	12.85	11.62	11.38	10.1133	11.95	------	------	------	------	------	------	------	------	XP_012551069.1	uncharacterized protein LOC105842450 isoform X1 [Bombyx mori]	------	------	------	------	------
MSTRG.14765	-	0	0	0	0	0	0	0	0	------	------	------	------	------	------	------	------	GBP37984.1	hypothetical protein EVAR_84972_1 [Eumeta japonica]	------	------	------	------	------
MSTRG.14769	-	23.27	20.49	22.64	16.6	16.65	16.8	22.1333	16.6833	GO:0007096;GO:0032981;GO:0004725;GO:000813	BP:regulation of exit from mitosis;BP:mitochondrial respiratory chain complex I assembly;MF:protein tyrosine phosphatase activity;MF:protein tyrosine/serine/threonine phosphatase activity;	K18161	NDUFAF4	map04714	Thermogenesis	ENOG4111W8K	O:Posttranslational modification, protein turnover, chaperones	XP_012550870.1	protein NDUFAF4 homolog [Bombyx mori]	sp|Q9VH39|NDUF4_DROME;	Protein NDUFAF4 homolog OS=Drosophila melanogaster OX=7227 GN=CG11722 PE=2 SV=1;	PF06784.12	UPF0240	Uncharacterised protein family
MSTRG.14777	-	17.32	10.68	17.04	11.7	56.36	13.99	15.0133	27.35	GO:001602	CC:integral component of membrane;	------	------	------	------	ENOG410Y42B;ENOG410Y65V;ENOG4110362;ENOG4111EGX;ENOG410YUPY	S:Function unknown;O:Posttranslational modification, protein turnover, chaperones;S:Function unknown;S:Function unknown	PZC79580.1	hypothetical protein B5X24_HaOG216245 [Helicoverpa armigera]	------	------	------	------	------
MSTRG.14779	-	86.41	70.42	67.69	55.7	57.66	53.89	74.84	55.75	GO:0006351;GO:0003964;GO:0046872;GO:001681	BP:transcription, DNA-templated;MF:RNA-directed DNA polymerase activity;MF:metal ion binding;MF:hydrolase activity, acting on acid anhydrides;	------	------	------	------	ENOG410Y2DF;ENOG410ZQZR;ENOG410YWG5;ENOG4111MHU	K:Transcription;S:Function unknown;S:Function unknown;S:Function unknown	RVE42857.1	hypothetical protein evm_012475 [Chilo suppressalis]	sp|Q95SX7|RTBS_DROME;	Probable RNA-directed DNA polymerase from transposon BS OS=Drosophila melanogaster OX=7227 GN=RTase PE=2 SV=1;	PF00078.28;PF14529.7	RVT_1;Exo_endo_phos_2	Reverse transcriptase;Endonuclease-reverse transcriptase
MSTRG.14780	-	60.15	40.27	42.92	39.3	34.57	40.25	47.78	38.04	------	------	K15255	PIF1	------	------	COG0507;ENOG411206Y	L:Replication, recombination and repair;S:Function unknown	KAE9544494.1	hypothetical protein AGLY_000035 [Aphis glycines]	------	------	------	------	------
MSTRG.14789	-	18.29	18.01	21.08	12.35	10.57	7.97	19.1267	10.2967	GO:0003964;GO:000451	MF:RNA-directed DNA polymerase activity;MF:endonuclease activity;	------	------	------	------	ENOG410Y65V;ENOG410Z1M2;ENOG410Z0C2;ENOG4111GY5	S:Function unknown;	XP_028042479.1	uncharacterized protein LOC114252166 [Bombyx mandarina]	------	------	------	------	------
MSTRG.14794	-	16.68	16.38	27.74	9.49	16.1	14.54	20.2667	13.3767	------	------	------	------	------	------	------	------	------	------	------	------	------	------	------
MSTRG.14797	-	15.67	4.85	12.38	11.86	10.55	7.37	10.9667	9.92667	GO:0003964;GO:0004523;GO:000367	MF:RNA-directed DNA polymerase activity;MF:RNA-DNA hybrid ribonuclease activity;MF:nucleic acid binding;	------	------	------	------	ENOG4111I63	S:Function unknown	KPJ09191.1	RNA-directed DNA polymerase from mobile element jockey [Papilio machaon]	------	------	------	------	------
MSTRG.14804	-	14.2	13.72	13.21	15.47	11.4	13.11	13.71	13.3267	------	------	------	------	------	------	------	------	------	------	------	------	------	------	------
MSTRG.14809	-	5.23	4.81	4.29	3.95	3.24	3.7	4.77667	3.63	------	------	------	------	------	------	------	------	------	------	------	------	------	------	------
MSTRG.14816	-	0.59	0.55	1.17	0.57	0.26	0	0.77	0.276667	------	------	K19219	JMJD7	------	------	COG0689;ENOG410XQV0;ENOG410YDQ9	J:Translation, ribosomal structure and biogenesis;A:RNA processing and modification;S:Function unknown	XP_004927524.1	uncharacterized protein LOC101736097 [Bombyx mori]	------	------	------	------	------
MSTRG.14817	-	0	0	0	0	0	0	0	0	------	------	------	------	------	------	------	------	------	------	------	------	------	------	------
MSTRG.14818	-	19.12	16.97	16.48	13.83	14.47	16.55	17.5233	14.95	------	------	K19219	JMJD7	------	------	ENOG410YDQ9	S:Function unknown	XP_004927524.1	uncharacterized protein LOC101736097 [Bombyx mori]	sp|P0C872|JMJD7_MOUSE;	Bifunctional peptidase and;	PF13621.7	Cupin_8	Cupin-like domain
MSTRG.14820	-	1.09	0.35	0.85	0.84	0.33	0.6	0.763333	0.59	GO:0009253;GO:0008745;GO:0004190;GO:000827	BP:peptidoglycan catabolic process;MF:N-acetylmuramoyl-L-alanine amidase activity;MF:aspartic-type endopeptidase activity;MF:zinc ion binding;	------	------	------	------	------	------	XP_028035491.1	LOW QUALITY PROTEIN: uncharacterized protein K02A2.6-like [Bombyx mandarina]	------	------	PF03732.18	Retrotrans_gag	Retrotransposon gag protein
MSTRG.14827	-	6.4	3.33	3.13	5.86	4.56	5.19	4.28667	5.20333	------	------	------	------	------	------	COG2801;ENOG4111QXT;ENOG4111ZVA;ENOG410ZR9E	L:Replication, recombination and repair;S:Function unknown;S:Function unknown;S:Function unknown	XP_012545127.1	uncharacterized protein LOC105841501 [Bombyx mori]	------	------	------	------	------
MSTRG.14834	-	267.04	251.3	246.06	192.4	190.86	188.75	254.8	190.67	GO:0006310;GO:0000723;GO:0006281;GO:0016021;GO:0003678;GO:000552	BP:DNA recombination;BP:telomere maintenance;BP:DNA repair;CC:integral component of membrane;MF:DNA helicase activity;MF:ATP binding;	K22420	MEIOB	------	------	------	------	XP_028039030.1	meiosis-specific with OB domain-containing protein [Bombyx mandarina]	------	------	------	------	------
MSTRG.14839	-	7.52	7.8	6.73	9.31	10.36	11.73	7.35	10.4667	------	------	K04975	TRPV6	map04970;map04978	Salivary secretion;Mineral absorption	------	------	XP_004925321.1	uncharacterized protein LOC101737437 isoform X1 [Bombyx mori]	------	------	------	------	------
MSTRG.14843	-	7.98	7.89	7.3	6.55	6.77	6.65	7.72333	6.65667	------	------	------	------	------	------	ENOG410YSUX;ENOG4110RYX;ENOG4111SEP;ENOG410Y65V;ENOG4111CYT	S:Function unknown;	XP_012545151.1	uncharacterized protein LOC105841508 [Bombyx mori]	------	------	------	------	------
MSTRG.14857	-	22.84	17.9	12.51	12.41	11.7	13.04	17.75	12.3833	------	------	------	------	------	------	------	------	------	------	------	------	------	------	------
MSTRG.14858	-	0.88	0.29	0.75	0	0	0	0.64	0	GO:0015074;GO:0008270;GO:000367	BP:DNA integration;MF:zinc ion binding;MF:nucleic acid binding;	------	------	------	------	ENOG410ZI10;ENOG410ZN72	S:Function unknown;	XP_028028904.1	uncharacterized protein K02A2.6-like [Bombyx mandarina]	sp|Q09575|YRD6_CAEEL;	Uncharacterized protein K02A2.6 OS=Caenorhabditis elegans OX=6239 GN=K02A2.6 PE=4 SV=1;	------	------	------
MSTRG.14881	-	5.51	4.89	4.97	5.68	5.16	5.73	5.12333	5.52333	GO:0051225;GO:007065	BP:spindle assembly;CC:HAUS complex;	------	------	------	------	ENOG4110RKK;ENOG4111K32	S:Function unknown;	XP_012545156.1	uncharacterized protein LOC101744317 isoform X1 [Bombyx mori]	------	------	PF14817.7	HAUS5	HAUS augmin-like complex subunit 5
MSTRG.1490	-	2.57	4.83	0	0	0	0	2.46667	0	------	------	------	------	------	------	ENOG4110QTT	G:Carbohydrate transport and metabolism	------	------	------	------	------	------	------
MSTRG.14902	-	2.47	3.02	0	2.27	0.85	2.65	1.83	1.92333	------	------	------	------	------	------	------	------	BAA76303.1	Gag-like protein [Bombyx mori]	------	------	------	------	------
MSTRG.14903	-	45.34	31.92	12.18	32.08	31.93	57.36	29.8133	40.4567	------	------	------	------	------	------	------	------	------	------	------	------	------	------	------
MSTRG.14904	-	4.41	2.48	3.07	3.59	2.33	2.57	3.32	2.83	------	------	------	------	------	------	ENOG4111S1N	S:Function unknown	------	------	------	------	------	------	------
MSTRG.14913	-	4.93	2.07	1.99	2.64	2.59	1.57	2.99667	2.26667	------	------	------	------	------	------	------	------	------	------	------	------	------	------	------
MSTRG.14915	-	1.34	1.37	0.64	2.28	1.57	0	1.11667	1.28333	GO:0003964;GO:000451	MF:RNA-directed DNA polymerase activity;MF:endonuclease activity;	------	------	------	------	ENOG410ZN99;ENOG4111AKQ;ENOG410YIVI;ENOG410ZQT9	S:Function unknown;	AAA17752.1	reverse transcriptase [Bombyx mori]	sp|Q9NBX4|RTXE_DROME;	Probable RNA-directed DNA polymerase from transposon X-element OS=Drosophila melanogaster OX=7227 GN=X-element\ORF2 PE=3 SV=1;	------	------	------
MSTRG.14918	-	19.76	18.42	14.82	15.97	14.92	15.92	17.6667	15.6033	------	------	------	------	------	------	COG1282	C:Energy production and conversion	------	------	------	------	------	------	------
MSTRG.14919	-	4.67	2.83	1.01	2.39	3.24	1.89	2.83667	2.50667	GO:0005634;GO:000367	CC:nucleus;MF:DNA binding;	------	------	------	------	ENOG4110CDI;ENOG410XRP7	S:Function unknown;	XP_021202967.1	uncharacterized protein LOC101740963 isoform X1 [Bombyx mori]	------	------	------	------	------
MSTRG.1492	-	3.42	3.53	2.77	1.79	0.62	4.02	3.24	2.14333	------	------	------	------	------	------	ENOG4110QTT	G:Carbohydrate transport and metabolism	------	------	------	------	------	------	------
MSTRG.14922	-	0	2	0	4.57	3.81	0	0.666667	2.79333	GO:0003964;GO:000451	MF:RNA-directed DNA polymerase activity;MF:endonuclease activity;	------	------	------	------	ENOG410Y65V;ENOG410Z1M2	S:Function unknown;	XP_013173707.1	PREDICTED: uncharacterized protein LOC106122315 [Papilio xuthus]	------	------	------	------	------
MSTRG.14923	-	7.88	5.65	6.22	3.96	13.17	15.43	6.58333	10.8533	------	------	------	------	------	------	------	------	------	------	------	------	------	------	------
MSTRG.14924	-	6.37	5.6	5.37	3.84	5.02	5.21	5.78	4.69	------	------	------	------	------	------	------	------	------	------	------	------	------	------	------
MSTRG.14925	-	2.23	0.39	3.62	1.71	1.3	0	2.08	1.00333	------	------	------	------	------	------	------	------	------	------	------	------	------	------	------
MSTRG.14928	-	1.59	1.92	1.78	1.04	1.65	1.46	1.76333	1.38333	------	------	------	------	------	------	ENOG4110S25	S:Function unknown	PZC71515.1	hypothetical protein B5X24_HaOG213201 [Helicoverpa armigera]	------	------	------	------	------
MSTRG.14929	-	1.01	0.71	0.83	0	0.79	0	0.85	0.263333	------	------	------	------	------	------	ENOG4110S25	S:Function unknown	XP_022818709.1	uncharacterized protein LOC111351151 [Spodoptera litura]	------	------	------	------	------
MSTRG.14930	-	3.84	3.59	3.65	3.68	3.44	3.84	3.69333	3.65333	------	------	------	------	------	------	ENOG410XT40	S:Function unknown	XP_012552187.1	UPF0183 protein CG7083 [Bombyx mori]	sp|Q9VSH9|U183_DROME;	UPF0183 protein CG7083 OS=Drosophila melanogaster OX=7227 GN=CG7083 PE=2 SV=1;	PF03676.15	UPF0183	Uncharacterised protein family
MSTRG.14935	-	3.63	3.04	3.19	2.48	2.47	2.58	3.28667	2.51	GO:001602	CC:integral component of membrane;	------	------	------	------	ENOG4110QTT	G:Carbohydrate transport and metabolism	XP_021204387.1	uncharacterized protein LOC105841791 isoform X1 [Bombyx mori]	------	------	------	------	------
MSTRG.14936	-	3.46	2.91	3.42	5.64	3.98	3.85	3.26333	4.49	------	------	------	------	------	------	ENOG410XNZY	U:Intracellular trafficking, secretion, and vesicular transport	XP_004926989.2	uncharacterized protein LOC101737399 [Bombyx mori]	------	------	------	------	------
MSTRG.14946	-	12.19	11.73	11.19	8.57	8.43	8.5	11.7033	8.5	------	------	------	------	------	------	ENOG4110QTT	G:Carbohydrate transport and metabolism	------	------	------	------	------	------	------
MSTRG.14977	-	7.35	6.96	5.51	6.21	5.88	5.66	6.60667	5.91667	GO:0046983;GO:000367	MF:protein dimerization activity;MF:DNA binding;	------	------	------	------	ENOG4111T8J;ENOG410ZMZJ;ENOG410XUA3	S:Function unknown;	XP_021207857.1	uncharacterized protein LOC105842527 [Bombyx mori]	------	------	------	------	------
MSTRG.14978	-	6.65	6.99	6.25	5.3	5.37	4.72	6.63	5.13	------	------	------	------	------	------	------	------	------	------	------	------	------	------	------
MSTRG.14987	-	1.49	1.76	1.45	1.7	1.71	1.21	1.56667	1.54	GO:0015074;GO:000367	BP:DNA integration;MF:nucleic acid binding;	------	------	------	------	ENOG410Y3Y9;ENOG41119T4;ENOG410YP2D;COG2801	S:Function unknown;L:Replication, recombination and repair	GBP98390.1	hypothetical protein EVAR_72628_1 [Eumeta japonica]	------	------	------	------	------
MSTRG.14988	-	2.19	2.68	2.85	4.17	1.02	2.31	2.57333	2.5	GO:0003964;GO:000451	MF:RNA-directed DNA polymerase activity;MF:endonuclease activity;	------	------	------	------	------	------	BAA76304.1	endonuclease and reverse transcriptase-like protein [Bombyx mori]	------	------	------	------	------
MSTRG.14991	-	0.21	0.14	0.16	0.26	0.3	0.16	0.17	0.24	GO:0015074;GO:0008270;GO:000367	BP:DNA integration;MF:zinc ion binding;MF:nucleic acid binding;	------	------	------	------	ENOG410YP2D;COG2801;ENOG410Z1QR	S:Function unknown;L:Replication, recombination and repair;S:Function unknown	XP_026484226.1	uncharacterized protein LOC113392161 [Vanessa tameamea]	------	------	PF18701.2	DUF5641	Family of unknown function
MSTRG.14993	-	0	0	0	0.04	0	0.22	0	0.086667	------	------	------	------	------	------	------	------	------	------	------	------	------	------	------
MSTRG.14996	-	2.17	1.44	1.6	1.83	1.29	1.68	1.73667	1.6	GO:0016021;GO:0016887;GO:0005524;GO:000367	CC:integral component of membrane;MF:ATPase activity;MF:ATP binding;MF:DNA binding;	------	------	------	------	ENOG410Y7Q4;ENOG4110J77;ENOG411224A;ENOG410XQZ1;ENOG410ZJIR;ENOG4111RI3	S:Function unknown;O:Posttranslational modification, protein turnover, chaperones;S:Function unknown;S:Function unknown	BAG15927.1	transposase [Bombyx mandarina]	------	------	PF13551.7;PF13565.7;PF13384.7;PF13518.7;PF10545.10;PF03564.16	HTH_29;HTH_32;HTH_23;HTH_28;MADF_DNA_bdg;DUF1759	Winged helix-turn helix;Homeodomain-like domain;Homeodomain-like domain;Helix-turn-helix domain;Alcohol dehydrogenase transcription factor Myb/SANT-like;Protein of unknown function
MSTRG.14998	-	0.97	0.94	0.85	1.3	1.66	1.16	0.92	1.37333	GO:0006313;GO:0016021;GO:000480	BP:transposition, DNA-mediated;CC:integral component of membrane;MF:transposase activity;	------	------	------	------	ENOG410Y2HQ;COG2801	S:Function unknown;L:Replication, recombination and repair	XP_030020630.1	uncharacterized protein LOC115440454 [Manduca sexta]	sp|P04323|POL3_DROME;	Retrovirus-related Pol polyprotein from transposon 17.6 OS=Drosophila melanogaster OX=7227 GN=pol PE=4 SV=1;	PF12259.9;PF12017.9	Baculo_F;Tnp_P_element	Baculovirus F protein;Transposase protein
MSTRG.14999	-	1.11	1.14	0.86	1.54	1.26	1.56	1.03667	1.45333	GO:0015074;GO:0006313;GO:000367	BP:DNA integration;BP:transposition, DNA-mediated;MF:DNA binding;	------	------	------	------	ENOG4111RI3	S:Function unknown	PCG70264.1	hypothetical protein B5V51_3186 [Heliothis virescens]	------	------	PF16087.6	DUF4817	Helix-turn-helix domain
MSTRG.15	-	2.4	1.95	3.15	1.58	2.01	2.93	2.5	2.17333	GO:001602	CC:integral component of membrane;	------	------	------	------	ENOG4111EGX;ENOG410ZIMX	S:Function unknown;	XP_012553439.1	uncharacterized protein LOC101744165 [Bombyx mori]	------	------	------	------	------
MSTRG.15000	-	1.93	1.48	1.25	1.37	1.97	1.34	1.55333	1.56	------	------	K23222	HARBI1	------	------	ENOG411206Y;ENOG410XZQD	S:Function unknown;	XP_028039896.1	putative nuclease HARBI1 isoform X1 [Bombyx mandarina]	sp|Q96MB7|HARB1_HUMAN;	Putative nuclease HARBI1 OS=Homo sapiens OX=9606 GN=HARBI1 PE=1 SV=1;	PF13359.7	DDE_Tnp_4	DDE superfamily endonuclease
MSTRG.15001	-	1.13	1.48	1.33	1.84	1.34	1.4	1.31333	1.52667	GO:0015074;GO:0004190;GO:0008270;GO:000367	BP:DNA integration;MF:aspartic-type endopeptidase activity;MF:zinc ion binding;MF:nucleic acid binding;	------	------	------	------	COG2801;ENOG410Y1WU;ENOG410ZEVR;ENOG410Y65V;ENOG410XTIX	L:Replication, recombination and repair;S:Function unknown;S:Function unknown;L:Replication, recombination and repair;S:Function unknown	PCG67520.1	hypothetical protein B5V51_6283 [Heliothis virescens]	sp|P20825|POL2_DROME;	Retrovirus-related Pol polyprotein from transposon 297 OS=Drosophila melanogaster OX=7227 GN=pol PE=4 SV=1;	PF00098.24	zf-CCHC	Zinc knuckle
MSTRG.15003	-	1.13	1.02	0.95	1.36	1.15	1.16	1.03333	1.22333	GO:0015074;GO:0008270;GO:000367	BP:DNA integration;MF:zinc ion binding;MF:nucleic acid binding;	------	------	------	------	ENOG410YA2Y;ENOG410Y7Q4;ENOG410Z1QR;COG2801;ENOG410YP2D	S:Function unknown;L:Replication, recombination and repair;S:Function unknown	PCG69607.1	hypothetical protein B5V51_3917 [Heliothis virescens]	sp|Q96DM1|PGBD4_HUMAN;	PiggyBac transposable element-derived protein 4 OS=Homo sapiens OX=9606 GN=PGBD4 PE=2 SV=3;	PF05380.14;PF03564.16;PF05585.13;PF13843.7;PF18701.2;PF17921.2;PF00665.27;PF00078.28;PF13358.7;PF13551.7;PF13565.7;PF13518.7;PF13384.7;PF02796.16;PF03184.20;PF14223.7;PF06220.13	Peptidase_A17;DUF1759;DUF1758;DDE_Tnp_1_7;DUF5641;Integrase_H2C2;rve;RVT_1;DDE_3;HTH_29;HTH_32;HTH_28;HTH_23;HTH_7;DDE_1;Retrotran_gag_2;zf-U1	Pao retrotransposon peptidase;Protein of unknown function;Putative peptidase;Transposase IS4;Family of unknown function;Integrase zinc binding domain;Integrase core domain;Reverse transcriptase;DDE superfamily endonuclease;Winged helix-turn helix;Homeodomain-like domain;Helix-turn-helix domain;Homeodomain-like domain;Helix-turn-helix domain of resolvase;DDE superfamily endonuclease;gag-polypeptid…
MSTRG.15004	-	0.75	0.75	0.86	1.05	0.89	0.74	0.786667	0.893333	GO:0006351;GO:0005643;GO:0003964;GO:0046872;GO:001681	BP:transcription, DNA-templated;CC:nuclear pore;MF:RNA-directed DNA polymerase activity;MF:metal ion binding;MF:hydrolase activity, acting on acid anhydrides;	K15255	PIF1	------	------	ENOG410Y2DF;COG0507;ENOG410YWG5;ENOG410ZQZR;ENOG4111MHU	K:Transcription;L:Replication, recombination and repair;S:Function unknown;S:Function unknown;S:Function unknown	RVE42857.1	hypothetical protein evm_012475 [Chilo suppressalis]	sp|Q95SX7|RTBS_DROME;	Probable RNA-directed DNA polymerase from transposon BS OS=Drosophila melanogaster OX=7227 GN=RTase PE=2 SV=1;	PF00078.28;PF05970.15;PF14529.7	RVT_1;PIF1;Exo_endo_phos_2	Reverse transcriptase;PIF1-like helicase;Endonuclease-reverse transcriptase
MSTRG.15005	-	1.44	4.74	5.88	1.66	4.57	1.24	4.02	2.49	GO:0016020;GO:0005549;GO:0004523;GO:0003676;GO:000498	CC:membrane;MF:odorant binding;MF:RNA-DNA hybrid ribonuclease activity;MF:nucleic acid binding;MF:olfactory receptor activity;	------	------	------	------	ENOG410Y65V;ENOG4110QTT	S:Function unknown;G:Carbohydrate transport and metabolism	AAO33922.1	unknown [Bombyx mori]	------	------	------	------	------
MSTRG.15006	-	4.09	3	3.7	3.7	4.19	3.21	3.59667	3.7	GO:0015074;GO:0004519;GO:0004197;GO:0008270;GO:0003676;GO:000396	BP:DNA integration;MF:endonuclease activity;MF:cysteine-type endopeptidase activity;MF:zinc ion binding;MF:nucleic acid binding;MF:RNA-directed DNA polymerase activity;	K16288	DSTYK, RIPK5	------	------	COG0507;ENOG410Y28A;ENOG410ZPZ0	L:Replication, recombination and repair;S:Function unknown;S:Function unknown	BAA74713.1	Yokozuna [Bombyx mori]	sp|P04146|COPIA_DROME;	Copia protein OS=Drosophila melanogaster OX=7227 GN=GIP PE=1 SV=3;	PF14223.7;PF00665.27;PF13976.7;PF00098.24;PF14214.7;PF00078.28;PF07727.15;PF13873.7;PF13837.7;PF10545.10	Retrotran_gag_2;rve;gag_pre-integrs;zf-CCHC;Helitron_like_N;RVT_1;RVT_2;Myb_DNA-bind_5;Myb_DNA-bind_4;MADF_DNA_bdg	gag-polypeptide of LTR copia-type;Integrase core domain;GAG-pre-integrase domain;Zinc knuckle;Helitron helicase-like domain at N-terminus;Reverse transcriptase;Reverse transcriptase;Myb/SANT-like DNA-binding domain;Myb/SANT-like DNA-binding domain;Alcohol dehydrogenase transcription factor Myb/SANT-like
MSTRG.15007	-	0.35	0	0.18	0.4	0.72	0.82	0.176667	0.646667	------	------	------	------	------	------	ENOG410Y28A;COG0507;ENOG410ZPZ0	S:Function unknown;L:Replication, recombination and repair;S:Function unknown	CAB3261097.1	unnamed protein product [Arctia plantaginis]	------	------	PF14214.7	Helitron_like_N	Helitron helicase-like domain at N-terminus
MSTRG.15009	-	1.42	1.65	1.49	1.78	1.32	1.8	1.52	1.63333	GO:0015074;GO:0005634;GO:0003676;GO:000367	BP:DNA integration;CC:nucleus;MF:nucleic acid binding;MF:DNA binding;	------	------	------	------	------	------	XP_021208671.1	uncharacterized protein LOC110386562 [Bombyx mori]	------	------	------	------	------
MSTRG.15010	-	0.84	2.28	3.93	10.21	1.96	4.13	2.35	5.43333	GO:0015074;GO:0008270;GO:000367	BP:DNA integration;MF:zinc ion binding;MF:nucleic acid binding;	------	------	------	------	COG2801;ENOG410XS4D;ENOG410ZMKY	S:Function unknown;	BAG68376.1	polyprotein [Bombyx mori]	sp|Q9ZT94|POLR2_ARATH;	Retrovirus-related Pol polyprotein from transposon RE2 OS=Arabidopsis thaliana OX=3702 GN=RE2 PE=4 SV=1;	PF00665.27	rve	Integrase core domain
MSTRG.15016	-	2.3	2.36	2.45	2.32	2.94	2.85	2.37	2.70333	GO:000396	MF:RNA-directed DNA polymerase activity;	------	------	------	------	ENOG4111RKA;ENOG410YRUW;ENOG4110RGH;ENOG410YQSC;ENOG41120A8	S:Function unknown;	BAC57926.1	reverse transcriptase [Bombyx mori]	sp|Q03272|PO14_NASVI;	Retrovirus-related Pol polyprotein from type-1 retrotransposable element R1 4;	------	------	------
MSTRG.1502	-	85.65	70.8	92.66	90	49.61	51.63	83.0367	63.7467	------	------	------	------	------	------	ENOG4110QTT	G:Carbohydrate transport and metabolism	------	------	------	------	------	------	------
MSTRG.15021	-	1.46	2.06	1.16	2.19	0	1.07	1.56	1.08667	GO:0016021;GO:000550	CC:integral component of membrane;MF:calcium ion binding;	------	------	------	------	ENOG410Y65V;ENOG4111R5M	S:Function unknown;	RVE46708.1	hypothetical protein evm_008628 [Chilo suppressalis]	------	------	------	------	------
MSTRG.15022	-	1.81	1.29	1.06	1.7	1.48	1.46	1.38667	1.54667	------	------	------	------	------	------	ENOG4111I5T;ENOG410Y5PA;ENOG41118X7;ENOG410Y1QH	S:Function unknown;	PZC75227.1	hypothetical protein B5X24_HaOG206534 [Helicoverpa armigera]	sp|Q17RP2|TIGD6_HUMAN;	Tigger transposable element-derived protein 6 OS=Homo sapiens OX=9606 GN=TIGD6 PE=2 SV=2;	PF00078.28;PF03221.17;PF04218.14;PF03564.16;PF13358.7;PF01359.19;PF05380.14;PF03184.20;PF14529.7;PF03372.24;PF13359.7;PF04827.15;PF13843.7;PF17906.2	RVT_1;HTH_Tnp_Tc5;CENP-B_N;DUF1759;DDE_3;Transposase_1;Peptidase_A17;DDE_1;Exo_endo_phos_2;Exo_endo_phos;DDE_Tnp_4;Plant_tran;DDE_Tnp_1_7;HTH_48	Reverse transcriptase;Tc5 transposase DNA-binding domain;CENP-B N-terminal DNA-binding domain;Protein of unknown function;DDE superfamily endonuclease;Transposase;Pao retrotransposon peptidase;DDE superfamily endonuclease;Endonuclease-reverse transcriptase;Endonuclease/Exonuclease/phosphatase family;DDE superfamily endonuclease;Plant transposon protein;Transposase IS4;HTH domain in Mos1 transposa…
MSTRG.15023	-	2.03	1.69	1.6	1.91	1.91	1.8	1.77333	1.87333	------	------	K11433	SETMAR	map00310	Lysine degradation	ENOG4111T4U;ENOG410XSKI;ENOG4111RKA	S:Function unknown;T:Signal transduction mechanisms;S:Function unknown	XP_015433579.1	PREDICTED: histone-lysine N-methyltransferase SETMAR-like [Dufourea novaeangliae]	sp|Q53H47|SETMR_HUMAN;	Histone-lysine N-methyltransferase SETMAR OS=Homo sapiens OX=9606 GN=SETMAR PE=1 SV=2;	PF13358.7;PF01359.19;PF05380.14;PF14529.7;PF03372.24;PF17906.2	DDE_3;Transposase_1;Peptidase_A17;Exo_endo_phos_2;Exo_endo_phos;HTH_48	DDE superfamily endonuclease;Transposase;Pao retrotransposon peptidase;Endonuclease-reverse transcriptase;Endonuclease/Exonuclease/phosphatase family;HTH domain in Mos1 transposase
MSTRG.15024	-	1.37	1.56	0.86	1.05	1.54	1.48	1.26333	1.35667	------	------	------	------	------	------	ENOG410XPE6	S:Function unknown	XP_021204529.1	uncharacterized protein LOC110385445 [Bombyx mori]	------	------	------	------	------
MSTRG.15027	-	2.56	2.68	2.3	2.2	2.11	2.52	2.51333	2.27667	GO:0015074;GO:0016021;GO:0004519;GO:0015267;GO:0003676;GO:000396	BP:DNA integration;CC:integral component of membrane;MF:endonuclease activity;MF:channel activity;MF:nucleic acid binding;MF:RNA-directed DNA polymerase activity;	------	------	------	------	ENOG4110QB0	S:Function unknown	PCG79985.1	hypothetical protein B5V51_12791 [Heliothis virescens]	------	------	PF12796.8;PF13606.7;PF13857.7;PF13637.7;PF00023.31	Ank_2;Ank_3;Ank_5;Ank_4;Ank	Ankyrin repeats;Ankyrin repeat;Ankyrin repeats;Ankyrin repeats;Ankyrin repeat
MSTRG.15031	-	0.04	0.02	0	0.02	0.02	0.04	0.02	0.026667	GO:0005975;GO:0016021;GO:0004519;GO:0008061;GO:0004553;GO:000396	BP:carbohydrate metabolic process;CC:integral component of membrane;MF:endonuclease activity;MF:chitin binding;MF:hydrolase activity, hydrolyzing O-glycosyl compounds;MF:RNA-directed DNA polymerase activity;	------	------	------	------	ENOG410YWG5;ENOG410XS4D;ENOG410Y2DF;COG2801;ENOG410ZSSG;COG1723	S:Function unknown;K:Transcription;K:Transcription;S:Function unknown;S:Function unknown	RVE48656.1	hypothetical protein evm_006727 [Chilo suppressalis]	------	------	PF12259.9;PF08656.11;PF14223.7;PF13359.7;PF10545.10	Baculo_F;DASH_Dad3;Retrotran_gag_2;DDE_Tnp_4;MADF_DNA_bdg	Baculovirus F protein;DASH complex subunit Dad3;gag-polypeptide of LTR copia-type;DDE superfamily endonuclease;Alcohol dehydrogenase transcription factor Myb/SANT-like
MSTRG.15040	-	3.62	3.15	2.68	2.24	2	2.34	3.15	2.19333	GO:0004523;GO:000367	MF:RNA-DNA hybrid ribonuclease activity;MF:nucleic acid binding;	------	------	------	------	ENOG410XQYK;ENOG410Y65V;ENOG410Y249;ENOG410XSFY;ENOG410Z4A4;ENOG41112V0;ENOG410YCE0	S:Function unknown;	BAE44464.1	non-LTR retrotransposon CATS, partial [Bombyx mori]	sp|P16425|Y2R2_DROME;	Putative 115 kDa protein in type-1 retrotransposable element R1DM OS=Drosophila melanogaster OX=7227 GN=R1A1-element\ORF2 PE=4 SV=1;	PF00078.28;PF00075.25;PF13456.7	RVT_1;RNase_H;RVT_3	Reverse transcriptase;RNase H;Reverse transcriptase-like
MSTRG.15043	-	3.76	3.57	4.51	3.12	3.44	3.6	3.94667	3.38667	GO:0006310;GO:0000723;GO:0006281;GO:0003678;GO:000552	BP:DNA recombination;BP:telomere maintenance;BP:DNA repair;MF:DNA helicase activity;MF:ATP binding;	------	------	------	------	------	------	BAW33744.1	ATP-dependent helicase [Bombyx mori]	------	------	------	------	------
MSTRG.15078	-	0.95	10.77	5.35	3.61	5.91	4.22	5.69	4.58	------	------	------	------	------	------	------	------	------	------	------	------	------	------	------
MSTRG.15080	-	43.79	33.36	35.59	23.94	25.64	25.68	37.58	25.0867	------	------	------	------	------	------	------	------	AAO33922.1	unknown [Bombyx mori]	------	------	------	------	------
MSTRG.15086	-	0	3.67	0	0	0	7.36	1.22333	2.45333	GO:0016021;GO:000550	CC:integral component of membrane;MF:calcium ion binding;	------	------	------	------	ENOG410YUAB	S:Function unknown	XP_028036755.1	vitellogenin receptor [Bombyx mandarina]	------	------	------	------	------
MSTRG.1509	-	16.11	15.29	13.87	13.04	10.87	9.72	15.09	11.21	GO:001602	CC:integral component of membrane;	K22385	CAMLG	------	------	ENOG41114XK	S:Function unknown	XP_004926319.1	uncharacterized protein LOC101740589 [Bombyx mori]	------	------	------	------	------
MSTRG.15091	-	12.44	3.4	3.95	3.82	5.97	13.22	6.59667	7.67	------	------	K00026	MDH2	map00020;map00630;map00620;map00270	Citrate cycle (TCA cycle);Glyoxylate and dicarboxylate metabolism;Pyruvate metabolism;Cysteine and methionine metabolism	------	------	XP_021203549.1	uncharacterized protein LOC110385160 [Bombyx mori]	------	------	------	------	------
MSTRG.15096	-	55.04	24.12	48.44	14.48	37.03	47.17	42.5333	32.8933	------	------	------	------	------	------	------	------	------	------	------	------	------	------	------
MSTRG.15097	-	148.86	172.11	132.76	159.85	113.66	127.05	151.243	133.52	------	------	------	------	------	------	ENOG410YDNH;ENOG4111JH5	O:Posttranslational modification, protein turnover, chaperones;S:Function unknown	------	------	------	------	------	------	------
MSTRG.15100	-	2.84	3.85	2.46	1.09	3.07	2.29	3.05	2.15	GO:0016021;GO:0003964;GO:000451	CC:integral component of membrane;MF:RNA-directed DNA polymerase activity;MF:endonuclease activity;	------	------	------	------	ENOG4111Y55;ENOG410Y65V;ENOG4111HHG;ENOG410YTY7;ENOG410YUPY	S:Function unknown;	XP_023941885.1	uncharacterized protein LOC112048547 [Bicyclus anynana]	sp|Q03278|PO21_NASVI;	Retrovirus-related Pol polyprotein from type-1 retrotransposable element R2;	PF00078.28	RVT_1	Reverse transcriptase
MSTRG.15101	-	38.83	33.83	43.53	71.36	93.59	50.2	38.73	71.7167	------	------	------	------	------	------	------	------	------	------	------	------	------	------	------
MSTRG.15102	-	10.92	14.36	11.56	7.74	7.71	7.88	12.28	7.77667	------	------	K13948	PTGR1, LTB4DH	------	------	ENOG410YNF5	S:Function unknown	XP_028041291.1	prostaglandin reductase 1-like [Bombyx mandarina]	------	------	------	------	------
MSTRG.15104	-	2.74	1.83	2.56	1.83	1.78	1.27	2.37667	1.62667	GO:0006310;GO:0000723;GO:0006281;GO:0003678;GO:000552	BP:DNA recombination;BP:telomere maintenance;BP:DNA repair;MF:DNA helicase activity;MF:ATP binding;	------	------	------	------	------	------	BAW33744.1	ATP-dependent helicase [Bombyx mori]	------	------	------	------	------
MSTRG.15121	-	39.45	42.98	44.8	20.52	44.25	20.03	42.41	28.2667	------	------	------	------	------	------	ENOG410YDNH;ENOG410ZNEI	O:Posttranslational modification, protein turnover, chaperones;S:Function unknown	------	------	------	------	------	------	------
MSTRG.15126	-	9.33	6.39	5.34	10.69	11.23	0	7.02	7.30667	------	------	------	------	------	------	------	------	XP_004922178.2	E3 ubiquitin-protein ligase Rnf220 isoform X2 [Bombyx mori]	------	------	------	------	------
MSTRG.15129	-	20.19	37.99	6.78	20.91	37.39	25.29	21.6533	27.8633	------	------	------	------	------	------	ENOG410ZVDQ	G:Carbohydrate transport and metabolism	------	------	------	------	------	------	------
MSTRG.15130	-	15.02	8.83	6.39	14.76	5.83	9.4	10.08	9.99667	------	------	------	------	------	------	------	------	------	------	------	------	------	------	------
MSTRG.15135	-	7.22	11.82	7.83	2.82	9.85	4.78	8.95667	5.81667	------	------	------	------	------	------	------	------	------	------	------	------	------	------	------
MSTRG.15139	-	14.39	12.33	12.14	10.95	8.98	10.18	12.9533	10.0367	------	------	------	------	------	------	------	------	------	------	------	------	------	------	------
MSTRG.15140	-	4.44	3.91	4.23	5.5	6.22	4.78	4.19333	5.5	------	------	------	------	------	------	ENOG4111J49;ENOG4111HQA;ENOG410Y3Y3;ENOG410XQM8	O:Posttranslational modification, protein turnover, chaperones;S:Function unknown;S:Function unknown;S:Function unknown	------	------	------	------	------	------	------
MSTRG.15149	-	2.38	2.05	2.11	1.35	1.33	1.73	2.18	1.47	------	------	------	------	------	------	------	------	AAO33922.1	unknown [Bombyx mori]	------	------	------	------	------
MSTRG.15150	-	7.77	5.56	0	11.42	3.02	2.81	4.44333	5.75	------	------	------	------	------	------	------	------	------	------	------	------	------	------	------
MSTRG.15151	-	26.26	23.99	18.4	18.7	18.37	21.54	22.8833	19.5367	------	------	------	------	------	------	------	------	------	------	------	------	------	------	------
MSTRG.15152	-	5.27	2.49	5.56	1.31	5.44	2.56	4.44	3.10333	------	------	------	------	------	------	------	------	------	------	------	------	------	------	------
MSTRG.15153	-	12.42	8.92	12.67	11.36	13.64	13.73	11.3367	12.91	------	------	------	------	------	------	ENOG4110QTT	G:Carbohydrate transport and metabolism	------	------	------	------	------	------	------
MSTRG.15154	-	17.37	16.57	16.33	9.9	12.54	10.63	16.7567	11.0233	GO:0007165;GO:0016021;GO:0005549;GO:000498	BP:signal transduction;CC:integral component of membrane;MF:odorant binding;MF:olfactory receptor activity;	------	------	------	------	------	------	XP_012548658.1	actin cytoskeleton-regulatory complex protein pan1, partial [Bombyx mori]	------	------	------	------	------
MSTRG.15155	-	18.65	28.86	8.17	16.55	4.5	18.41	18.56	13.1533	------	------	------	------	------	------	------	------	------	------	------	------	------	------	------
MSTRG.15156	-	1.69	1.87	1.56	1.32	1.58	1.87	1.70667	1.59	GO:001602	CC:integral component of membrane;	------	------	------	------	ENOG410Y65V;ENOG410YUPY;ENOG410Y42B;ENOG410Z0C2	S:Function unknown;	PCG65177.1	hypothetical protein B5V51_9559 [Heliothis virescens]	------	------	------	------	------
MSTRG.15157	-	16.88	16.19	0	8.18	10.05	4.71	11.0233	7.64667	------	------	------	------	------	------	------	------	------	------	------	------	------	------	------
MSTRG.1516	-	6.79	4.95	5.47	3.39	2.33	4.97	5.73667	3.56333	------	------	------	------	------	------	------	------	------	------	------	------	------	------	------
MSTRG.15167	-	2.88	3.23	4.74	2.05	2.63	4.04	3.61667	2.90667	------	------	------	------	------	------	------	------	------	------	------	------	------	------	------
MSTRG.15170	-	0	0	0	4.01	0	7.95	0	3.98667	------	------	------	------	------	------	------	------	------	------	------	------	------	------	------
MSTRG.15179	-	7.09	4.24	3.98	5.43	8.9	7.35	5.10333	7.22667	------	------	------	------	------	------	------	------	------	------	------	------	------	------	------
MSTRG.15202	-	5.28	0	0	0	1.73	0	1.76	0.576667	GO:0003964;GO:000451	MF:RNA-directed DNA polymerase activity;MF:endonuclease activity;	------	------	------	------	------	------	BAA76304.1	endonuclease and reverse transcriptase-like protein [Bombyx mori]	------	------	------	------	------
MSTRG.15207	-	1.85	16.65	20.02	14.59	19.81	1.43	12.84	11.9433	------	------	------	------	------	------	ENOG4110QTT	G:Carbohydrate transport and metabolism	------	------	------	------	------	------	------
MSTRG.1521	-	5.09	3.82	3.98	4.19	3.56	3.93	4.29667	3.89333	------	------	------	------	------	------	------	------	------	------	------	------	------	------	------
MSTRG.15210	-	40.64	42.68	46.95	31.11	34.28	30.15	43.4233	31.8467	------	------	------	------	------	------	ENOG4111C52	S:Function unknown	XP_004926040.2	uncharacterized protein LOC101739782 [Bombyx mori]	------	------	------	------	------
MSTRG.1522	-	1.11	1.27	1.06	0.61	1.01	1.3	1.14667	0.973333	------	------	------	------	------	------	------	------	------	------	------	------	------	------	------
MSTRG.15227	-	9.29	8.84	6.38	8.87	7.69	8.57	8.17	8.37667	------	------	------	------	------	------	------	------	------	------	------	------	------	------	------
MSTRG.15235	-	2.23	3.08	3.91	4.29	4.63	4.6	3.07333	4.50667	GO:0006725;GO:0008198;GO:0008270;GO:0003676;GO:001670	BP:cellular aromatic compound metabolic process;MF:ferrous iron binding;MF:zinc ion binding;MF:nucleic acid binding;MF:oxidoreductase activity, acting on single donors with incorporation of molecular oxygen;	K23222	HARBI1	------	------	COG3384;ENOG411206Y	S:Function unknown;	RVE54870.1	hypothetical protein evm_000637 [Chilo suppressalis]	------	------	------	------	------
MSTRG.15236	-	4.36	6.7	6.52	6.15	5.18	5.6	5.86	5.64333	------	------	------	------	------	------	------	------	XP_004927326.1	uncharacterized protein LOC101737542 [Bombyx mori]	------	------	------	------	------
MSTRG.15237	-	22.35	19.42	19.47	12.33	13.84	15.86	20.4133	14.01	------	------	------	------	------	------	ENOG4111J49;ENOG410Y3Y3;ENOG410XVRE	O:Posttranslational modification, protein turnover, chaperones;S:Function unknown;S:Function unknown	XP_004927326.1	uncharacterized protein LOC101737542 [Bombyx mori]	------	------	------	------	------
MSTRG.1524	-	7.03	1.58	2.82	3.24	1.73	2.8	3.81	2.59	------	------	------	------	------	------	------	------	------	------	------	------	------	------	------
MSTRG.15242	-	2.67	2.5	2.44	2.86	1.99	2.83	2.53667	2.56	------	------	------	------	------	------	------	------	------	------	------	------	------	------	------
MSTRG.15248	-	16.91	8.73	9.35	0	0	4.22	11.6633	1.40667	------	------	------	------	------	------	------	------	------	------	------	------	------	------	------
MSTRG.15249	-	2.68	2.14	2.28	1.91	2.16	2.29	2.36667	2.12	GO:000367	MF:nucleic acid binding;	K23222	HARBI1	------	------	COG3384;ENOG411206Y	S:Function unknown;	RVE54870.1	hypothetical protein evm_000637 [Chilo suppressalis]	------	------	------	------	------
MSTRG.1525	-	5.18	3.9	3.79	8.59	8.79	9.21	4.29	8.86333	GO:001602	CC:integral component of membrane;	------	------	------	------	------	------	OWR48935.1	hypothetical protein KGM_215481 [Danaus plexippus plexippus]	------	------	------	------	------
MSTRG.15252	-	0	3.6	0	0	0	0	1.2	0	GO:0003964;GO:000451	MF:RNA-directed DNA polymerase activity;MF:endonuclease activity;	K02649	PIK3R1_2_3	map04620;map04926;map04929;map04550;map04722;map04630;map05230;map05231;map05235;map05142;map04650;map05146;map04015;map04014;map04012;map04810;map05135;map05131;map05225;map05224;map04725;map05226;map05221;map05220;map05223;map05222;map04666;map04664;map04662;map04660;map04668;map04068;map04910;map05418;map04062;map04066;map04973;map04150;map04151;map04152;map05166;map05167;map05164;map05165;map…	Toll-like receptor signaling pathway;Relaxin signaling pathway;GnRH secretion;Signaling pathways regulating pluripotency of stem cells;Neurotrophin signaling pathway;Jak-STAT signaling pathway;Central carbon metabolism in cancer;Choline metabolism in cancer;PD-L1 expression and PD-1 checkpoint pathway in cancer;Chagas disease (American trypanosomiasis);Natural killer cell mediated cytotoxicity;Am…	ENOG410Y65V;ENOG4111HHG	S:Function unknown;	ADI61811.1	endonuclease-reverse transcriptase [Bombyx mori]	sp|Q10126|YSM6_CAEEL;	Putative uncharacterized transposon-derived protein F52C9.6 OS=Caenorhabditis elegans OX=6239 GN=F52C9.6 PE=5 SV=1;	------	------	------
MSTRG.15253	-	17.29	11.13	33.77	31.28	7.62	22.55	20.73	20.4833	GO:0006310;GO:0000723;GO:0006281;GO:0003678;GO:000552	BP:DNA recombination;BP:telomere maintenance;BP:DNA repair;MF:DNA helicase activity;MF:ATP binding;	------	------	------	------	------	------	BAW33744.1	ATP-dependent helicase [Bombyx mori]	------	------	------	------	------
MSTRG.15254	-	1.34	1.81	2.09	3.05	0.94	2.01	1.74667	2	------	------	------	------	------	------	ENOG4111EGX;ENOG410ZIMX;COG4886	S:Function unknown;	XP_012553439.1	uncharacterized protein LOC101744165 [Bombyx mori]	------	------	------	------	------
MSTRG.15255	-	0.75	1.99	1.79	1.18	0.59	0.42	1.51	0.73	GO:0015074;GO:0008270;GO:000367	BP:DNA integration;MF:zinc ion binding;MF:nucleic acid binding;	------	------	------	------	ENOG410YP2D;ENOG410Y7Q4;COG1524;ENOG410Z1QR;COG2801	S:Function unknown;L:Replication, recombination and repair	XP_028032899.1	uncharacterized protein LOC114245090 [Bombyx mandarina]	------	------	------	------	------
MSTRG.15256	-	3.16	0	0	0	0	1.78	1.05333	0.593333	GO:0003964;GO:000451	MF:RNA-directed DNA polymerase activity;MF:endonuclease activity;	------	------	------	------	ENOG410Y65V;ENOG410ZE3M;ENOG410ZN99	S:Function unknown;	AAA17752.1	reverse transcriptase [Bombyx mori]	sp|Q9NBX4|RTXE_DROME;	Probable RNA-directed DNA polymerase from transposon X-element OS=Drosophila melanogaster OX=7227 GN=X-element\ORF2 PE=3 SV=1;	PF00078.28	RVT_1	Reverse transcriptase
MSTRG.15257	-	2.91	2.86	4.71	2.23	1.69	1.17	3.49333	1.69667	GO:0006310;GO:0000723;GO:0006281;GO:0003678;GO:000552	BP:DNA recombination;BP:telomere maintenance;BP:DNA repair;MF:DNA helicase activity;MF:ATP binding;	------	------	------	------	------	------	BAW33744.1	ATP-dependent helicase [Bombyx mori]	------	------	------	------	------
MSTRG.15263	-	22.25	22.74	26.99	24.18	20.03	23.5	23.9933	22.57	------	------	------	------	------	------	------	------	------	------	------	------	------	------	------
MSTRG.15266	-	7.95	5.73	0	0	18.02	0	4.56	6.00667	------	------	------	------	------	------	ENOG4111EGX;ENOG410ZIMX	S:Function unknown;	------	------	------	------	------	------	------
MSTRG.15269	-	6.09	2.89	5.44	3.93	4.3	5.23	4.80667	4.48667	GO:0005886;GO:0047390;GO:000367	CC:plasma membrane;MF:glycerophosphocholine cholinephosphodiesterase activity;MF:DNA binding;	------	------	------	------	ENOG410Z5KY;ENOG4110R1I;ENOG4111RI3;ENOG410YWEP	S:Function unknown;	PCG70775.1	hypothetical protein B5V51_2602 [Heliothis virescens]	------	------	------	------	------
MSTRG.15279	-	0.36	0.79	0.87	0.32	0.55	0.23	0.673333	0.366667	------	------	------	------	------	------	ENOG410YNDW;ENOG410ZP0B	S:Function unknown;	XP_011547902.1	PREDICTED: uncharacterized protein LOC105380103 [Plutella xylostella]	------	------	------	------	------
MSTRG.15281	-	57.83	45.2	31.42	38.71	38.47	35.66	44.8167	37.6133	------	------	------	------	------	------	------	------	------	------	------	------	------	------	------
MSTRG.15282	-	2.05	0	0	0	0	0	0.683333	0	------	------	------	------	------	------	------	------	------	------	------	------	------	------	------
MSTRG.15283	-	8.04	17.26	10.01	29.8	18.83	39.99	11.77	29.54	GO:0006310;GO:0000723;GO:0006281;GO:0003678;GO:000552	BP:DNA recombination;BP:telomere maintenance;BP:DNA repair;MF:DNA helicase activity;MF:ATP binding;	------	------	------	------	------	------	BAW33744.1	ATP-dependent helicase [Bombyx mori]	------	------	------	------	------
MSTRG.15284	-	20.07	15.28	15.39	16.16	13.97	3.16	16.9133	11.0967	------	------	------	------	------	------	ENOG4110QTT	G:Carbohydrate transport and metabolism	------	------	------	------	------	------	------
MSTRG.15321	-	0	0.34	0	0.5	0.1	0.55	0.113333	0.383333	------	------	------	------	------	------	ENOG4111J49;ENOG410ZKBJ;ENOG410Y3Y3;ENOG410XVRE	O:Posttranslational modification, protein turnover, chaperones;S:Function unknown;S:Function unknown;S:Function unknown	XP_028148338.1	uncharacterized protein LOC114341726, partial [Diabrotica virgifera virgifera]	------	------	------	------	------
MSTRG.15325	-	9.94	6.86	6.93	4.41	5.82	5.8	7.91	5.34333	GO:001602	CC:integral component of membrane;	K09073	PTF1A	------	------	------	------	BAH66325.1	olfactory receptor [Bombyx mori]	------	------	------	------	------
MSTRG.15331	-	1.13	0.65	0.74	0	0	0.68	0.84	0.226667	------	------	------	------	------	------	------	------	------	------	------	------	------	------	------
MSTRG.15334	-	2	0	3.01	0.98	2.31	0.91	1.67	1.4	GO:0016020;GO:0005549;GO:000498	CC:membrane;MF:odorant binding;MF:olfactory receptor activity;	------	------	------	------	------	------	BAH66363.1	olfactory receptor [Bombyx mori]	------	------	------	------	------
MSTRG.15337	-	24.78	54.73	21.9	31.29	5.51	14.44	33.8033	17.08	------	------	------	------	------	------	ENOG4110QTT	G:Carbohydrate transport and metabolism	------	------	------	------	------	------	------
MSTRG.15341	-	36.92	15.46	24.49	10.44	24.93	23.91	25.6233	19.76	------	------	------	------	------	------	------	------	------	------	------	------	------	------	------
MSTRG.15342	-	0	4.21	0	0	13.66	0	1.40333	4.55333	------	------	------	------	------	------	------	------	------	------	------	------	------	------	------
MSTRG.15344	-	14.58	0	13.85	18.16	31.49	9.8	9.47667	19.8167	GO:0006310;GO:0000723;GO:0006281;GO:0003678;GO:000552	BP:DNA recombination;BP:telomere maintenance;BP:DNA repair;MF:DNA helicase activity;MF:ATP binding;	------	------	------	------	------	------	BAW33744.1	ATP-dependent helicase [Bombyx mori]	------	------	------	------	------
MSTRG.15346	-	5	5.18	5.13	4.06	6.45	4.06	5.10333	4.85667	------	------	K13948	PTGR1, LTB4DH	------	------	ENOG410YNF5	S:Function unknown	XP_028041291.1	prostaglandin reductase 1-like [Bombyx mandarina]	------	------	------	------	------
MSTRG.15347	-	0	38.78	0	15.21	25.08	17.19	12.9267	19.16	GO:0016021;GO:0003964;GO:000451	CC:integral component of membrane;MF:RNA-directed DNA polymerase activity;MF:endonuclease activity;	------	------	------	------	------	------	AAQ57129.1	endonuclease and reverse transcriptase-like protein [Bombyx mori]	------	------	------	------	------
MSTRG.15348	-	2.9	2.73	3.68	4.41	2.56	2.78	3.10333	3.25	------	------	------	------	------	------	ENOG4111EGX;ENOG410XPSE	S:Function unknown;U:Intracellular trafficking, secretion, and vesicular transport	XP_012553439.1	uncharacterized protein LOC101744165 [Bombyx mori]	------	------	------	------	------
MSTRG.15351	-	0	0	7.42	0	0	0	2.47333	0	GO:0015074;GO:000367	BP:DNA integration;MF:nucleic acid binding;	------	------	------	------	ENOG410YP2D;ENOG410ZT07;COG2801;ENOG410Y3Y9	S:Function unknown;L:Replication, recombination and repair;S:Function unknown	XP_030023912.1	uncharacterized protein LOC115442864 [Manduca sexta]	------	------	PF18701.2	DUF5641	Family of unknown function
MSTRG.15367	-	1.81	1.57	3.5	1.69	0.73	1.88	2.29333	1.43333	GO:0006284;GO:0007275;GO:0007304;GO:0042600;GO:0016021;GO:0005213;GO:001706	BP:base-excision repair;BP:multicellular organism development;BP:chorion-containing eggshell formation;CC:chorion;CC:integral component of membrane;MF:structural constituent of chorion;MF:single-strand selective uracil DNA N-glycosylase activity;	------	------	------	------	------	------	GBP30977.1	hypothetical protein EVAR_81875_1 [Eumeta japonica]	------	------	------	------	------
MSTRG.1537	-	10.86	8.54	9.94	8.1	8.37	5.42	9.78	7.29667	------	------	------	------	------	------	------	------	------	------	------	------	------	------	------
MSTRG.15375	-	13.76	11.34	10.74	8.07	8.29	8.52	11.9467	8.29333	GO:0009058;GO:0016740;GO:003017	BP:biosynthetic process;MF:transferase activity;MF:pyridoxal phosphate binding;	------	------	------	------	COG2723;ENOG410XR7V	G:Carbohydrate transport and metabolism;S:Function unknown	GBP97943.1	hypothetical protein EVAR_56749_1 [Eumeta japonica]	------	------	------	------	------
MSTRG.15377	-	1.99	1.23	1.29	0.81	2.25	1.61	1.50333	1.55667	------	------	------	------	------	------	------	------	CAB3244832.1	unnamed protein product [Arctia plantaginis]	------	------	------	------	------
MSTRG.15390	-	171.03	66.25	70.7	108.56	93.58	77.73	102.66	93.29	------	------	------	------	------	------	------	------	------	------	------	------	------	------	------
MSTRG.15392	-	9.36	8.61	8.29	5.95	6.9	7.36	8.75333	6.73667	GO:0006310;GO:0000723;GO:0006281;GO:0003678;GO:000552	BP:DNA recombination;BP:telomere maintenance;BP:DNA repair;MF:DNA helicase activity;MF:ATP binding;	------	------	------	------	------	------	BAW33744.1	ATP-dependent helicase [Bombyx mori]	------	------	------	------	------
MSTRG.15393	-	0	11.8	4	0	11.69	6.04	5.26667	5.91	------	------	------	------	------	------	------	------	------	------	------	------	------	------	------
MSTRG.15394	-	18.41	11.6	18.7	26.12	11.05	3.42	16.2367	13.53	------	------	------	------	------	------	------	------	------	------	------	------	------	------	------
MSTRG.15395	-	8.25	0.98	0	3.16	0	1.05	3.07667	1.40333	------	------	------	------	------	------	------	------	------	------	------	------	------	------	------
MSTRG.15396	-	1.56	2.95	5.63	2.5	1.34	1.16	3.38	1.66667	GO:0016021;GO:0003964;GO:000451	CC:integral component of membrane;MF:RNA-directed DNA polymerase activity;MF:endonuclease activity;	K22420	MEIOB	------	------	------	------	AAQ57129.1	endonuclease and reverse transcriptase-like protein [Bombyx mori]	------	------	------	------	------
MSTRG.1540	-	13.78	8.48	10.33	6.32	5.03	1.96	10.8633	4.43667	------	------	------	------	------	------	------	------	------	------	------	------	------	------	------
MSTRG.15401	-	8.1	4.39	1.64	2.83	8.15	4.29	4.71	5.09	------	------	------	------	------	------	------	------	------	------	------	------	------	------	------
MSTRG.1541	-	41.3	20.87	26.46	30.71	34.28	27.46	29.5433	30.8167	------	------	------	------	------	------	------	------	------	------	------	------	------	------	------
MSTRG.15413	-	11.12	9.97	10.13	12.16	8.4	9.36	10.4067	9.97333	------	------	------	------	------	------	------	------	------	------	------	------	------	------	------
MSTRG.1542	-	17.72	14.09	8.76	10.95	6.21	4.62	13.5233	7.26	GO:0003964;GO:000451	MF:RNA-directed DNA polymerase activity;MF:endonuclease activity;	------	------	------	------	------	------	BAA76304.1	endonuclease and reverse transcriptase-like protein [Bombyx mori]	------	------	------	------	------
MSTRG.15421	-	0	0	0	0	2.59	0	0	0.863333	GO:0005576;GO:000806	CC:extracellular region;MF:chitin binding;	------	------	------	------	ENOG41121EJ	S:Function unknown	XP_028032123.1	uncharacterized protein LOC114244485 [Bombyx mandarina]	------	------	------	------	------
MSTRG.15428	-	87.54	76.64	74.34	102.94	105.46	105.52	79.5067	104.64	GO:001602	CC:integral component of membrane;	------	------	------	------	ENOG4110SII	S:Function unknown	XP_004929616.1	uncharacterized protein LOC101743893 isoform X1 [Bombyx mori]	------	------	------	------	------
MSTRG.15431	-	7.71	8.61	9.93	6.83	6.79	7.69	8.75	7.10333	GO:0008270;GO:000367	MF:zinc ion binding;MF:nucleic acid binding;	------	------	------	------	COG2801;ENOG410XR1F	L:Replication, recombination and repair;U:Intracellular trafficking, secretion, and vesicular transport	XP_021197577.1	uncharacterized protein LOC110381564 [Helicoverpa armigera]	------	------	------	------	------
MSTRG.15434	-	15.06	12.91	12.72	13.53	15.46	13.97	13.5633	14.32	------	------	------	------	------	------	ENOG410Y4TC	S:Function unknown	XP_012548788.1	uncharacterized protein CG13380 [Bombyx mori]	------	------	PF13922.7	PHD_3	PHD domain of transcriptional enhancer, Asx
MSTRG.15439	-	5.85	2.02	3.63	1.73	2.05	2.25	3.83333	2.01	------	------	------	------	------	------	------	------	------	------	------	------	------	------	------
MSTRG.15440	-	3.45	5.96	5.07	3.24	2.73	2.74	4.82667	2.90333	GO:0003964;GO:000451	MF:RNA-directed DNA polymerase activity;MF:endonuclease activity;	------	------	------	------	------	------	AFY12622.1	reverse transcriptase, partial [Bombyx mori]	------	------	------	------	------
MSTRG.15442	-	4.72	1.94	4.05	2.15	1.13	2.7	3.57	1.99333	GO:0003723;GO:0003755;GO:000367	MF:RNA binding;MF:peptidyl-prolyl cis-trans isomerase activity;MF:DNA binding;	------	------	------	------	ENOG4111NZM	S:Function unknown	XP_021203801.1	uncharacterized protein LOC110385226 isoform X1 [Bombyx mori]	------	------	PF13613.7	HTH_Tnp_4	Helix-turn-helix of DDE superfamily endonuclease
MSTRG.15448	-	38.62	29.89	29.13	36.24	36.84	37.23	32.5467	36.77	------	------	------	------	------	------	ENOG410Y00Y	S:Function unknown	XP_004929627.1	uncharacterized protein LOC101745487 [Bombyx mori]	------	------	------	------	------
MSTRG.15449	-	8.2	7.11	7.41	4.78	4.81	6.92	7.57333	5.50333	------	------	------	------	------	------	------	------	------	------	------	------	------	------	------
MSTRG.15450	-	9.23	7.69	6.24	6.55	7.75	5.55	7.72	6.61667	------	------	------	------	------	------	------	------	------	------	------	------	------	------	------
MSTRG.15455	-	18.64	5.5	0	3.75	12.88	18.16	8.04667	11.5967	------	------	------	------	------	------	------	------	------	------	------	------	------	------	------
MSTRG.15458	-	22.59	17.54	21.68	20.7	23.45	11.35	20.6033	18.5	------	------	------	------	------	------	ENOG4110QTT	G:Carbohydrate transport and metabolism	------	------	------	------	------	------	------
MSTRG.15464	-	18.08	15.12	33.4	15.46	30.23	5.7	22.2	17.13	------	------	------	------	------	------	ENOG4110QTT	G:Carbohydrate transport and metabolism	------	------	------	------	------	------	------
MSTRG.15466	-	5.11	3.7	3.1	1.91	3.6	2.76	3.97	2.75667	GO:0003723;GO:0003755;GO:000367	MF:RNA binding;MF:peptidyl-prolyl cis-trans isomerase activity;MF:DNA binding;	------	------	------	------	ENOG4111NZM	S:Function unknown	XP_021203801.1	uncharacterized protein LOC110385226 isoform X1 [Bombyx mori]	------	------	------	------	------
MSTRG.15471	-	5.33	3.23	2.32	3.63	2.11	4.53	3.62667	3.42333	GO:0016021;GO:0042626;GO:0016887;GO:000552	CC:integral component of membrane;MF:ATPase activity, coupled to transmembrane movement of substances;MF:ATPase activity;MF:ATP binding;	------	------	------	------	ENOG410YZK6;COG2801	S:Function unknown;L:Replication, recombination and repair	XP_023935831.1	uncharacterized protein LOC112044264 [Bicyclus anynana]	------	------	------	------	------
MSTRG.1548	-	0	0	0	2.16	0	0	0	0.72	------	------	------	------	------	------	------	------	------	------	------	------	------	------	------
MSTRG.1549	-	1.19	0	1.98	2.81	1.36	1.83	1.05667	2	------	------	------	------	------	------	ENOG41123Y9	S:Function unknown	XP_021209299.1	uncharacterized protein LOC110386938 [Bombyx mori]	------	------	------	------	------
MSTRG.15498	-	27.92	5.16	0	40.19	38.01	3.83	11.0267	27.3433	------	------	------	------	------	------	ENOG4110QTT	G:Carbohydrate transport and metabolism	------	------	------	------	------	------	------
MSTRG.15499	-	3.8	3.89	4.47	4.47	4.09	3.92	4.05333	4.16	GO:000396	MF:RNA-directed DNA polymerase activity;	K13356	FAR	map04146;map04212	Peroxisome;Longevity regulating pathway - worm	ENOG4111RKA;ENOG410YRUW;ENOG41120A8;COG3338;ENOG410YM28;COG2272;ENOG410Y65V	S:Function unknown;P:Inorganic ion transport and metabolism;S:Function unknown;I:Lipid transport and metabolism;S:Function unknown	BAC57926.1	reverse transcriptase [Bombyx mori]	sp|P16425|Y2R2_DROME;	Putative 115 kDa protein in type-1 retrotransposable element R1DM OS=Drosophila melanogaster OX=7227 GN=R1A1-element\ORF2 PE=4 SV=1;	PF00078.28;PF03372.24;PF14529.7	RVT_1;Exo_endo_phos;Exo_endo_phos_2	Reverse transcriptase;Endonuclease/Exonuclease/phosphatase family;Endonuclease-reverse transcriptase
MSTRG.1550	-	2.96	1.05	2.67	0.46	1.85	1.13	2.22667	1.14667	------	------	------	------	------	------	ENOG410Y6DN;COG2272	S:Function unknown;I:Lipid transport and metabolism	XP_028042608.1	uncharacterized protein LOC114252309 [Bombyx mandarina]	------	------	------	------	------
MSTRG.15500	-	10.59	9.27	7.69	9.62	7.88	5.73	9.18333	7.74333	------	------	------	------	------	------	ENOG410XRI4	S:Function unknown	------	------	------	------	------	------	------
MSTRG.15504	-	4.88	3.11	0.17	1.77	4.92	4.28	2.72	3.65667	GO:0015074;GO:000367	BP:DNA integration;MF:nucleic acid binding;	------	------	------	------	COG2801;ENOG411146J;ENOG4111IQ7	L:Replication, recombination and repair;S:Function unknown;S:Function unknown	XP_014358561.1	PREDICTED: uncharacterized protein LOC106710892 [Papilio machaon]	sp|P20825|POL2_DROME;	Retrovirus-related Pol polyprotein from transposon 297 OS=Drosophila melanogaster OX=7227 GN=pol PE=4 SV=1;	------	------	------
MSTRG.15505	-	4.16	6.15	10.44	2.78	3.57	5.31	6.91667	3.88667	------	------	------	------	------	------	------	------	------	------	------	------	------	------	------
MSTRG.15506	-	24.88	44.43	41.02	24.27	60.67	56.06	36.7767	47	GO:0003964;GO:000451	MF:RNA-directed DNA polymerase activity;MF:endonuclease activity;	------	------	------	------	------	------	AAQ57129.1	endonuclease and reverse transcriptase-like protein [Bombyx mori]	------	------	------	------	------
MSTRG.15509	-	13.97	9.98	11.35	12.45	10.91	10.97	11.7667	11.4433	------	------	------	------	------	------	------	------	PZC86231.1	hypothetical protein B5X24_HaOG211392 [Helicoverpa armigera]	------	------	------	------	------
MSTRG.1553	-	1.37	1.09	0.63	1.2	0.54	0.4	1.03	0.713333	GO:0008270;GO:000367	MF:zinc ion binding;MF:nucleic acid binding;	------	------	------	------	COG5022;ENOG410YRP6;ENOG4111V1C;COG2801	Z:Cytoskeleton;S:Function unknown;K:Transcription;L:Replication, recombination and repair	XP_028027580.1	uncharacterized protein LOC114241061 [Bombyx mandarina]	sp|Q7K1U0|ARC1_DROME;	Activity-regulated cytoskeleton associated protein 1 OS=Drosophila melanogaster OX=7227 GN=Arc1 PE=1 SV=1;	------	------	------
MSTRG.15533	-	1.95	1.69	1.58	1.32	1.44	0.93	1.74	1.23	------	------	K01176	AMY, amyA, malS	map04972;map04973;map00500	Pancreatic secretion;Carbohydrate digestion and absorption;Starch and sucrose metabolism	COG0366;ENOG410ZAW5	G:Carbohydrate transport and metabolism;S:Function unknown	XP_012057463.1	PREDICTED: uncharacterized protein LOC105620583 [Atta cephalotes]	------	------	------	------	------
MSTRG.15540	-	2.3	1.81	1.26	1.58	1.6	0.98	1.79	1.38667	------	------	------	------	------	------	------	------	------	------	------	------	------	------	------
MSTRG.15544	-	11.51	12.73	12.82	5.84	15.79	0	12.3533	7.21	GO:0016020;GO:0005549;GO:000498	CC:membrane;MF:odorant binding;MF:olfactory receptor activity;	------	------	------	------	------	------	BAH66363.1	olfactory receptor [Bombyx mori]	------	------	------	------	------
MSTRG.15546	-	1.89	6.54	2.59	4.31	5.96	2.84	3.67333	4.37	------	------	------	------	------	------	------	------	XP_021203287.1	uncharacterized protein LOC110385090 [Bombyx mori]	------	------	------	------	------
MSTRG.15548	-	3.6	3.01	1.84	0.58	1.1	0.33	2.81667	0.67	------	------	------	------	------	------	ENOG4111V1C;COG0531	K:Transcription;	XP_028038165.1	uncharacterized protein LOC114248928 [Bombyx mandarina]	------	------	------	------	------
MSTRG.15549	-	14.27	22.95	8.32	26.28	13.86	12.91	15.18	17.6833	------	------	------	------	------	------	------	------	XP_028036142.1	uncharacterized protein LOC114247384 [Bombyx mandarina]	------	------	------	------	------
MSTRG.15566	-	0.72	0.74	0.71	0	0.45	0.18	0.723333	0.21	GO:0003964;GO:0004519;GO:000419	MF:RNA-directed DNA polymerase activity;MF:endonuclease activity;MF:cysteine-type endopeptidase activity;	------	------	------	------	ENOG410Y65V;ENOG410ZRC2	S:Function unknown;	ADF18553.1	endonuclease-reverse transcriptase [Bombyx mori]	sp|P08548|LIN1_NYCCO;	LINE-1 reverse transcriptase homolog OS=Nycticebus coucang OX=9470 PE=4 SV=1;	PF00078.28	RVT_1	Reverse transcriptase
MSTRG.15567	-	16.97	2.42	0	0	5.27	4.91	6.46333	3.39333	GO:0007165;GO:0016021;GO:0005886;GO:0005549;GO:000498	BP:signal transduction;CC:integral component of membrane;CC:plasma membrane;MF:odorant binding;MF:olfactory receptor activity;	K22984	OR	------	------	ENOG41115GW	S:Function unknown	XP_028026678.1	odorant receptor 2a-like [Bombyx mandarina]	------	------	------	------	------
MSTRG.15568	-	0	5.15	3.09	0	1.47	0	2.74667	0.49	------	------	------	------	------	------	------	------	------	------	------	------	------	------	------
MSTRG.15569	-	9.54	16.91	16.9	10.09	4.63	7.23	14.45	7.31667	GO:0006310;GO:0000723;GO:0006281;GO:0007304;GO:0007275;GO:0042600;GO:0005213;GO:0003678;GO:000552	BP:DNA recombination;BP:telomere maintenance;BP:DNA repair;BP:chorion-containing eggshell formation;BP:multicellular organism development;CC:chorion;MF:structural constituent of chorion;MF:DNA helicase activity;MF:ATP binding;	------	------	------	------	------	------	BAW33744.1	ATP-dependent helicase [Bombyx mori]	------	------	------	------	------
MSTRG.1557	-	0	0	2.31	0	0	0	0.77	0	------	------	------	------	------	------	------	------	------	------	------	------	------	------	------
MSTRG.15570	-	0	0	0	0	0	12.51	0	4.17	------	------	------	------	------	------	------	------	------	------	------	------	------	------	------
MSTRG.15577	-	11.34	3.97	8.06	5.49	9.54	1.84	7.79	5.62333	------	------	K23222	HARBI1	------	------	------	------	XP_028034310.1	putative nuclease HARBI1 [Bombyx mandarina]	------	------	------	------	------
MSTRG.15589	-	364.95	360.49	375.7	527.93	498.3	497.2	367.047	507.81	------	------	K08770	UBC	map03320	PPAR signaling pathway	COG5272	O:Posttranslational modification, protein turnover, chaperones	XP_026741421.1	polyubiquitin-A [Trichoplusia ni]	sp|P0CG71|UBIQ1_CAEEL;	Polyubiquitin-A OS=Caenorhabditis elegans OX=6239 GN=ubq-1 PE=3 SV=1;	PF00240.24;PF11976.9;PF14560.7;PF18396.2	ubiquitin;Rad60-SLD;Ubiquitin_2;TBK1_ULD	Ubiquitin family;Ubiquitin-2 like Rad60 SUMO-like;Ubiquitin-like domain;TANK binding kinase 1 ubiquitin-like domain
MSTRG.1559	-	10.35	18.2	11.95	8.92	14.02	12.9	13.5	11.9467	------	------	------	------	------	------	------	------	------	------	------	------	------	------	------
MSTRG.15590	-	865.99	937.13	912.07	1296.06	1247.04	1287.35	905.063	1276.82	------	------	K08770;pcw	UBC;	map03320	PPAR signaling pathway	COG5272	O:Posttranslational modification, protein turnover, chaperones	XP_023245501.1	uncharacterized protein LOC106647313 isoform X1 [Copidosoma floridanum]	sp|P0CG71|UBIQ1_CAEEL;	Polyubiquitin-A OS=Caenorhabditis elegans OX=6239 GN=ubq-1 PE=3 SV=1;	PF00240.24;PF11976.9;PF14560.7	ubiquitin;Rad60-SLD;Ubiquitin_2	Ubiquitin family;Ubiquitin-2 like Rad60 SUMO-like;Ubiquitin-like domain
MSTRG.15596	-	18.15	21.97	11.57	26.92	11.79	16.2	17.23	18.3033	GO:0016021;GO:0003964;GO:000451	CC:integral component of membrane;MF:RNA-directed DNA polymerase activity;MF:endonuclease activity;	K22420	MEIOB	------	------	------	------	AAQ57129.1	endonuclease and reverse transcriptase-like protein [Bombyx mori]	------	------	------	------	------
MSTRG.15599	-	47.89	43.47	43.7	43.21	38.92	45.67	45.02	42.6	------	------	------	------	------	------	ENOG410ZAW5;ENOG410XNX8	S:Function unknown;	------	------	------	------	------	------	------
MSTRG.156	-	12.21	11.49	13.05	6.49	8.94	7.04	12.25	7.49	------	------	------	------	------	------	------	------	------	------	------	------	------	------	------
MSTRG.15609	-	12.74	10.86	9.41	11.28	8.43	10.4	11.0033	10.0367	GO:0016021;GO:0003964;GO:0004519;GO:007040	CC:integral component of membrane;MF:RNA-directed DNA polymerase activity;MF:endonuclease activity;MF:NAD+ binding;	------	------	------	------	ENOG410Y65V;ENOG410Z8TH	S:Function unknown;	ADI61816.1	endonuclease-reverse transcriptase [Bombyx mori]	------	------	------	------	------
MSTRG.15611	-	160.16	99.84	91.01	109.32	107.91	101.04	117.003	106.09	GO:0016021;GO:000013	CC:integral component of membrane;CC:Golgi membrane;	------	------	------	------	ENOG4112243	S:Function unknown	XP_004929707.1	protein kish-A [Bombyx mori]	sp|Q9CR64|KISHA_MOUSE;	Protein kish-A OS=Mus musculus OX=10090 GN=Tmem167a PE=1 SV=1;	PF06842.13	DUF1242	Protein of unknown function
MSTRG.15628	-	11.63	10.32	8.85	8.97	9.07	9.91	10.2667	9.31667	------	------	K15293	UNC13A_B_C, MUNC13	map04721	Synaptic vesicle cycle	ENOG410XS5D;ENOG410YE59	S:Function unknown;	XP_028037267.1	protein unc-13 homolog A isoform X8 [Bombyx mandarina]	------	------	PF14453.7	ThiS-like	ThiS-like ubiquitin
MSTRG.15635	-	1.77	3.23	5.22	2.7	2.81	2.27	3.40667	2.59333	------	------	------	------	------	------	COG2801;ENOG4111QXT;ENOG4111ZVA;ENOG410ZR9E;ENOG410ZT5Q	L:Replication, recombination and repair;S:Function unknown;S:Function unknown;S:Function unknown;S:Function unknown	XP_012545127.1	uncharacterized protein LOC105841501 [Bombyx mori]	------	------	------	------	------
MSTRG.15641	-	17.02	17.07	9.54	9.04	13.22	11.52	14.5433	11.26	GO:0016020;GO:0005549;GO:000498	CC:membrane;MF:odorant binding;MF:olfactory receptor activity;	------	------	------	------	------	------	BAH66363.1	olfactory receptor [Bombyx mori]	------	------	------	------	------
MSTRG.15644	-	20.23	17.54	17.59	17.78	16.35	15.16	18.4533	16.43	GO:0005634;GO:000367	CC:nucleus;MF:DNA binding;	------	------	------	------	ENOG4110CDI;ENOG410XRP7	S:Function unknown;	XP_021202967.1	uncharacterized protein LOC101740963 isoform X1 [Bombyx mori]	------	------	------	------	------
MSTRG.15647	-	22.57	14.93	22.23	4.78	24.11	9.5	19.91	12.7967	------	------	------	------	------	------	------	------	------	------	------	------	------	------	------
MSTRG.15648	-	1.45	8.58	14.17	13.51	3.35	7.71	8.06667	8.19	------	------	------	------	------	------	------	------	------	------	------	------	------	------	------
MSTRG.15649	-	129.26	102.68	60.93	109.08	94.32	87.69	97.6233	97.03	------	------	------	------	------	------	------	------	------	------	------	------	------	------	------
MSTRG.1565	-	17.45	0	6.86	0	4.64	3.48	8.10333	2.70667	------	------	------	------	------	------	------	------	------	------	------	------	------	------	------
MSTRG.15650	-	55.01	70.02	23.08	7.35	39.92	18.03	49.37	21.7667	------	------	------	------	------	------	------	------	------	------	------	------	------	------	------
MSTRG.15651	-	1.87	0.48	0.79	1.57	0.53	1.96	1.04667	1.35333	------	------	------	------	------	------	------	------	------	------	------	------	------	------	------
MSTRG.15654	-	1.4	1.39	1.88	2.05	1.49	2.08	1.55667	1.87333	------	------	------	------	------	------	ENOG41125MQ	S:Function unknown	XP_004929787.1	uncharacterized protein LOC101744999 [Bombyx mori]	------	------	------	------	------
MSTRG.15656	-	15.32	0	0	3.72	3.97	4.43	5.10667	4.04	GO:0006357;GO:0006351;GO:0042025;GO:001653	BP:regulation of transcription from RNA polymerase II promoter;BP:transcription, DNA-templated;CC:host cell nucleus;MF:cyclin-dependent protein serine/threonine kinase regulator activity;	------	------	------	------	ENOG410XPX0	S:Function unknown	RVE46526.1	hypothetical protein evm_008817 [Chilo suppressalis]	------	------	------	------	------
MSTRG.15657	-	16.88	16.19	21.52	20.44	28.98	32.42	18.1967	27.28	------	------	------	------	------	------	------	------	------	------	------	------	------	------	------
MSTRG.15664	-	2.14	2.33	2.37	1.32	1.57	1.6	2.28	1.49667	------	------	K17540	TEX14, SGK307	------	------	ENOG410XT67;ENOG410ZR21	D:Cell cycle control, cell division, chromosome partitioning;	XP_004929714.1	uncharacterized protein LOC101744858 isoform X2 [Bombyx mori]	------	------	------	------	------
MSTRG.15665	-	7.33	0	10.49	0	1.47	0	5.94	0.49	------	------	------	------	------	------	------	------	------	------	------	------	------	------	------
MSTRG.15666	-	2.72	3.4	2.93	2.98	3.2	3.16	3.01667	3.11333	GO:0006310;GO:0006281;GO:000367	BP:DNA recombination;BP:DNA repair;MF:DNA helicase activity;	------	------	------	------	COG1282;ENOG4111S1N	C:Energy production and conversion;S:Function unknown	GBP78809.1	hypothetical protein EVAR_65319_1 [Eumeta japonica]	------	------	------	------	------
MSTRG.15668	-	1.4	1.01	0.99	0.9	0.74	0.95	1.13333	0.863333	------	------	------	------	------	------	------	------	------	------	------	------	------	------	------
MSTRG.15669	-	1.87	1.13	0.98	1.8	2.04	0.66	1.32667	1.5	GO:000827	MF:zinc ion binding;	K23206	THAP5_8	------	------	ENOG410Z9ST;ENOG410ZI26;COG1052;ENOG4112AST;ENOG410XT0R;ENOG4111H1J;ENOG4111M08;ENOG410ZNGY	S:Function unknown;C:Energy production and conversion;S:Function unknown;S:Function unknown;S:Function unknown;S:Function unknown;S:Function unknown	XP_012552819.1	uncharacterized protein LOC101744110 isoform X5 [Bombyx mori]	------	------	PF09588.11	YqaJ	YqaJ-like viral recombinase domain
MSTRG.1567	-	8.82	8.61	7.4	4.56	8	7.12	8.27667	6.56	------	------	------	------	------	------	------	------	------	------	------	------	------	------	------
MSTRG.15670	-	0	0	0	2.67	0	0	0	0.89	GO:000827	MF:zinc ion binding;	------	------	------	------	COG1052;ENOG410ZQJ4	C:Energy production and conversion;S:Function unknown	XP_022814465.1	uncharacterized protein LOC111348185 [Spodoptera litura]	------	------	------	------	------
MSTRG.15676	-	29.76	30.08	28.66	28.05	25.91	26.7	29.5	26.8867	GO:001602	CC:integral component of membrane;	K19904	SYT4	------	------	ENOG410XRME	Z:Cytoskeleton	XP_004929789.1	synaptotagmin-4 [Bombyx mori]	sp|P50232|SYT4_RAT;	Synaptotagmin-4 OS=Rattus norvegicus OX=10116 GN=Syt4 PE=1 SV=1;	PF00168.31	C2	C2 domain
MSTRG.1568	-	0	13.15	0	0	0	0	4.38333	0	------	------	------	------	------	------	------	------	------	------	------	------	------	------	------
MSTRG.15680	-	0	0	6.02	0	0	0	2.00667	0	------	------	------	------	------	------	ENOG4110QTT	G:Carbohydrate transport and metabolism	------	------	------	------	------	------	------
MSTRG.15692	-	15.3	16.38	11.04	13.63	11.09	13.43	14.24	12.7167	------	------	------	------	------	------	------	------	------	------	------	------	------	------	------
MSTRG.15695	-	120.49	74.98	67.14	87.51	89.77	79.74	87.5367	85.6733	------	------	------	------	------	------	------	------	XP_021205567.1	zinc finger protein ush isoform X1 [Bombyx mori]	------	------	------	------	------
MSTRG.15696	-	0.5	0.92	0.48	0.75	0.39	0.43	0.633333	0.523333	------	------	------	------	------	------	ENOG410Y2DF;ENOG410Z3FK	K:Transcription;S:Function unknown	XP_028043586.1	uncharacterized protein LOC114253044 [Bombyx mandarina]	------	------	PF14529.7	Exo_endo_phos_2	Endonuclease-reverse transcriptase
MSTRG.15697	-	0	0.51	0.54	1.13	0.21	0.19	0.35	0.51	GO:0006351;GO:0016021;GO:0003964;GO:0046872;GO:001681	BP:transcription, DNA-templated;CC:integral component of membrane;MF:RNA-directed DNA polymerase activity;MF:metal ion binding;MF:hydrolase activity, acting on acid anhydrides;	------	------	------	------	ENOG410Y2DF;ENOG4111MHU	K:Transcription;S:Function unknown	GBP36130.1	Probable RNA-directed DNA polymerase from transposon BS [Eumeta japonica]	sp|Q95SX7|RTBS_DROME;	Probable RNA-directed DNA polymerase from transposon BS OS=Drosophila melanogaster OX=7227 GN=RTase PE=2 SV=1;	PF00078.28	RVT_1	Reverse transcriptase
MSTRG.15698	-	2.84	2.49	2.76	1.92	1.31	1.7	2.69667	1.64333	GO:0006310;GO:0006281;GO:000367	BP:DNA recombination;BP:DNA repair;MF:DNA helicase activity;	------	------	------	------	------	------	GBP70578.1	hypothetical protein EVAR_54388_1 [Eumeta japonica]	------	------	------	------	------
MSTRG.157	-	1.17	2.49	1.59	1.8	2.13	1.77	1.75	1.9	------	------	------	------	------	------	------	------	------	------	------	------	------	------	------
MSTRG.15702	-	11.39	12.26	13.21	39.01	24.88	51.59	12.2867	38.4933	------	------	------	------	------	------	ENOG4110RAB;ENOG4111D85;ENOG41117EJ;ENOG410ZXRB;ENOG4110QNX;ENOG4110TA8	S:Function unknown;	XP_004929726.1	uncharacterized protein LOC101746808 [Bombyx mori]	------	------	PF15868.6	MBF2	Transcription activator MBF2
MSTRG.15704	-	3.98	3.73	3.37	3.61	3.32	3.28	3.69333	3.40333	GO:0015074;GO:0008270;GO:000367	BP:DNA integration;MF:zinc ion binding;MF:nucleic acid binding;	------	------	------	------	COG2801;ENOG410XR1F;ENOG4110T4W	L:Replication, recombination and repair;U:Intracellular trafficking, secretion, and vesicular transport;S:Function unknown	XP_030039455.1	uncharacterized protein LOC115454887, partial [Manduca sexta]	------	------	PF15288.7	zf-CCHC_6	Zinc knuckle
MSTRG.15705	-	9.62	0	0	0	0	6.32	3.20667	2.10667	------	------	------	------	------	------	------	------	------	------	------	------	------	------	------
MSTRG.15708	-	14.95	7.03	8.78	9.04	3.86	6.61	10.2533	6.50333	------	------	------	------	------	------	------	------	------	------	------	------	------	------	------
MSTRG.15709	-	3.59	4.07	2.9	1.09	2.23	2.67	3.52	1.99667	------	------	------	------	------	------	------	------	------	------	------	------	------	------	------
MSTRG.15710	-	22.95	11.05	0	0	0	0	11.3333	0	------	------	------	------	------	------	------	------	------	------	------	------	------	------	------
MSTRG.15717	-	3.85	3.32	2.77	2.62	2.49	2.75	3.31333	2.62	------	------	------	------	------	------	------	------	------	------	------	------	------	------	------
MSTRG.15732	-	75.15	95.67	71.47	92.41	0	56.47	80.7633	49.6267	GO:0016020;GO:0005549;GO:000498	CC:membrane;MF:odorant binding;MF:olfactory receptor activity;	------	------	------	------	------	------	BAH66363.1	olfactory receptor [Bombyx mori]	------	------	------	------	------
MSTRG.15734	-	0	1.34	0.69	1.24	1.18	0	0.676667	0.806667	------	------	------	------	------	------	------	------	------	------	------	------	------	------	------
MSTRG.15737	-	30.68	91.81	36.69	40.42	49.3	31.43	53.06	40.3833	------	------	------	------	------	------	------	------	------	------	------	------	------	------	------
MSTRG.1574	-	0.98	1.3	1.39	2.08	0.99	1.19	1.22333	1.42	------	------	------	------	------	------	------	------	------	------	------	------	------	------	------
MSTRG.15741	-	7.34	6.04	8.1	5.34	7.12	9.63	7.16	7.36333	GO:0003964;GO:000451	MF:RNA-directed DNA polymerase activity;MF:endonuclease activity;	------	------	------	------	ENOG4111AKQ;ENOG410ZN99;COG2801	S:Function unknown;L:Replication, recombination and repair	AFY12622.1	reverse transcriptase, partial [Bombyx mori]	sp|Q9NBX4|RTXE_DROME;	Probable RNA-directed DNA polymerase from transposon X-element OS=Drosophila melanogaster OX=7227 GN=X-element\ORF2 PE=3 SV=1;	------	------	------
MSTRG.15743	-	5.39	3.28	4.73	7.63	3.37	7.17	4.46667	6.05667	GO:0016021;GO:0005576;GO:0008083;GO:0016887;GO:0003677;GO:0005524;GO:001649	CC:integral component of membrane;CC:extracellular region;MF:growth factor activity;MF:ATPase activity;MF:DNA binding;MF:ATP binding;MF:oxidoreductase activity;	K14169	CTU2, NCS2	map04122	Sulfur relay system	ENOG410XQZ1;ENOG4111RI3	O:Posttranslational modification, protein turnover, chaperones;S:Function unknown	RVE41996.1	hypothetical protein evm_013357 [Chilo suppressalis]	------	------	PF13551.7;PF13565.7;PF13384.7	HTH_29;HTH_32;HTH_23	Winged helix-turn helix;Homeodomain-like domain;Homeodomain-like domain
MSTRG.15744	-	4.29	3.31	9.38	12.46	8.63	5.88	5.66	8.99	------	------	------	------	------	------	------	------	------	------	------	------	------	------	------
MSTRG.1575	-	5.11	5.03	4.09	6.05	4.45	5.11	4.74333	5.20333	GO:0051321;GO:0030154;GO:0007283;GO:0007275;GO:0031047;GO:0005737;GO:0004519;GO:0003723;GO:0003676;GO:004687	BP:meiotic cell cycle;BP:cell differentiation;BP:spermatogenesis;BP:multicellular organism development;BP:gene silencing by RNA;CC:cytoplasm;MF:endonuclease activity;MF:RNA binding;MF:nucleic acid binding;MF:metal ion binding;	K02156	AUB, PIWI	map04320	Dorso-ventral axis formation	ENOG410XNRH	J:Translation, ribosomal structure and biogenesis	NP_001098067.2	piwi-like protein Ago3 [Bombyx mori]	sp|A9ZSZ2|AGO3_BOMMO;	Piwi-like protein Ago3 OS=Bombyx mori OX=7091 GN=AGO3 PE=1 SV=2;	PF02171.18;PF02170.23	Piwi;PAZ	Piwi domain;PAZ domain
MSTRG.15750	-	1.35	1.26	1.41	1.07	0.99	1	1.34	1.02	GO:0008270;GO:000367	MF:zinc ion binding;MF:nucleic acid binding;	------	------	------	------	COG5022;ENOG410YRP6;COG2801;ENOG4111V1C	Z:Cytoskeleton;S:Function unknown;L:Replication, recombination and repair;K:Transcription	XP_028027580.1	uncharacterized protein LOC114241061 [Bombyx mandarina]	sp|Q7K1U0|ARC1_DROME;	Activity-regulated cytoskeleton associated protein 1 OS=Drosophila melanogaster OX=7227 GN=Arc1 PE=1 SV=1;	PF13650.7	Asp_protease_2	Aspartyl protease
MSTRG.15753	-	27.03	32.55	36.82	19.45	31.62	17.08	32.1333	22.7167	GO:0016020;GO:0005549;GO:000498	CC:membrane;MF:odorant binding;MF:olfactory receptor activity;	------	------	------	------	------	------	BAH66363.1	olfactory receptor [Bombyx mori]	------	------	------	------	------
MSTRG.15760	-	4.14	2.12	3.68	1.75	1.66	2.01	3.31333	1.80667	------	------	------	------	------	------	------	------	------	------	------	------	------	------	------
MSTRG.15777	-	3.06	5.12	4.51	7.22	1.44	5.58	4.23	4.74667	GO:0016021;GO:0003964;GO:000451	CC:integral component of membrane;MF:RNA-directed DNA polymerase activity;MF:endonuclease activity;	K22420	MEIOB	------	------	------	------	AAQ57129.1	endonuclease and reverse transcriptase-like protein [Bombyx mori]	------	------	------	------	------
MSTRG.15782	-	0	0	0	0	0	0	0	0	------	------	------	------	------	------	------	------	------	------	------	------	------	------	------
MSTRG.15786	-	14.28	21.18	17.58	19.27	15.86	15.04	17.68	16.7233	------	------	------	------	------	------	------	------	------	------	------	------	------	------	------
MSTRG.15791	-	5.93	1.46	3.19	2.66	1.79	1.4	3.52667	1.95	------	------	------	------	------	------	------	------	------	------	------	------	------	------	------
MSTRG.15796	-	2.05	1.81	1.35	2.08	1.66	1.81	1.73667	1.85	GO:0006310;GO:0000723;GO:0006281;GO:0003678;GO:000552	BP:DNA recombination;BP:telomere maintenance;BP:DNA repair;MF:DNA helicase activity;MF:ATP binding;	------	------	------	------	------	------	BAH66344.1	olfactory receptor, partial [Bombyx mori]	------	------	------	------	------
MSTRG.15807	-	2.47	2.15	1.68	2.25	1.82	1.92	2.1	1.99667	------	------	------	------	------	------	------	------	------	------	------	------	------	------	------
MSTRG.1581	-	4.36	6.47	4.29	4.86	5.28	3.76	5.04	4.63333	GO:0003964;GO:000451	MF:RNA-directed DNA polymerase activity;MF:endonuclease activity;	------	------	------	------	------	------	XP_028033433.1	uncharacterized protein LOC114245459 [Bombyx mandarina]	------	------	------	------	------
MSTRG.15815	-	9.57	6.41	7.52	8.56	9.06	10.8	7.83333	9.47333	------	------	------	------	------	------	ENOG410YZK6;COG2801;ENOG410Y1QH	S:Function unknown;L:Replication, recombination and repair;S:Function unknown	XP_021202168.1	uncharacterized protein LOC110384828 [Bombyx mori]	------	------	------	------	------
MSTRG.15816	-	2.12	2.7	2.05	2.08	1.72	3.33	2.29	2.37667	GO:0016020;GO:0003964;GO:0004519;GO:0004984;GO:000554	CC:membrane;MF:RNA-directed DNA polymerase activity;MF:endonuclease activity;MF:olfactory receptor activity;MF:odorant binding;	------	------	------	------	------	------	ADI61827.1	endonuclease-reverse transcriptase [Bombyx mori]	------	------	------	------	------
MSTRG.15817	-	8.36	11.98	9.68	8.34	9.4	8.19	10.0067	8.64333	GO:0016020;GO:0005549;GO:000498	CC:membrane;MF:odorant binding;MF:olfactory receptor activity;	------	------	------	------	------	------	BAH66363.1	olfactory receptor [Bombyx mori]	------	------	------	------	------
MSTRG.15818	-	5.52	11.9	7.35	28.08	0	7.95	8.25667	12.01	GO:001602	CC:integral component of membrane;	------	------	------	------	------	------	BAA33570.1	pol polyprotein, partial [Bombyx mori]	------	------	------	------	------
MSTRG.1583	-	0.77	5.66	3.28	2.95	1.13	4.38	3.23667	2.82	------	------	------	------	------	------	------	------	------	------	------	------	------	------	------
MSTRG.15833	-	63.45	44.32	48.48	36.32	35.03	45.42	52.0833	38.9233	GO:004324	BP:proteasome assembly;	K11878	PSMG4, PAC4	------	------	ENOG410XUW0;COG1398;COG2147	S:Function unknown;I:Lipid transport and metabolism;J:Translation, ribosomal structure and biogenesis	XP_004925919.1	uncharacterized protein LOC101742883 [Bombyx mori]	------	------	PF16093.6	PAC4	Proteasome assembly chaperone 4
MSTRG.15835	-	8.95	7.51	6.98	6.68	6.92	5.75	7.81333	6.45	------	------	------	------	------	------	------	------	------	------	------	------	------	------	------
MSTRG.15836	-	67.46	33.11	28.18	39.01	45.9	24.73	42.9167	36.5467	------	------	------	------	------	------	------	------	------	------	------	------	------	------	------
MSTRG.15838	-	76.12	58.89	68.99	95.28	81.07	63.54	68	79.9633	GO:001602	CC:integral component of membrane;	------	------	------	------	ENOG410Y65V;ENOG410Y42B;ENOG4111EGX;ENOG410YUPY;ENOG410Z0C2	S:Function unknown;	PCG72026.1	hypothetical protein B5V51_1238 [Heliothis virescens]	------	------	------	------	------
[truncated: 25,483 more rows]
