# Supplementary material for: Transcriptomic Analysis of Starvation on the Silkworm Brain
Source: Insects. 2023 Jul 24;14(7):658. doi: 10.3390/insects14070658 (PMC10380768; doi:10.3390/insects14070658)
Supplement: Supplementary file 1 [file insects-14-00658-s001.zip › Table S4.xlsx]

## Sheet: Sheet1
Supplementary Table S4. Differential expressed genes identified in RNA-seq.
Gene_id	Gene description	FC(ST/FE)	Log2FC(ST/FE)	Pvalue	Padjust	Significant	Regulate	FE_1	FE_2	FE_3	ST_1	ST_2	ST_3	FE	ST
evm.TU.Chr11.775	-	0.151	-2.73053	0	0	yes	down	467.62	445.57	513.1	67.9	66.99	63.77	475.43	66.22
evm.TU.Chr24.61	Insulin-related peptide binding protein	4.666	2.22229	0	0	yes	up	130.59	130.68	129.65	567.76	576.07	598.47	130.307	580.767
evm.TU.Chr22.338	pancreatic triacylglycerol lipase	5.145	2.36305	0	0	yes	up	19.2	18.93	18.89	101.5	105.89	106.63	19.0067	104.673
evm.TU.Chr20.5	Facilitated trehalose transporter Tret1	3.478	1.79806	6.34555e-278	2.40068e-274	yes	up	120.79	117.85	126.78	358.88	370.65	393.16	121.807	374.23
evm.TU.Chr05.353	Solute carrier family 2	2.447	1.29126	1.9512e-263	5.90551e-260	yes	up	263.88	246.34	256.17	592.62	578.44	591.53	255.463	587.53
evm.TU.Chr22.778	MAP kinase-interacting serine/threonine-protein kinase 1	2.239	1.16266	4.46651e-254	1.12653e-250	yes	up	266.08	275.45	269.49	570.91	561.46	571.79	270.34	568.053
evm.TU.Chr16.288	Pupal cuticle protein	0.227	-2.13835	1.19463e-248	2.58262e-245	yes	down	464.35	480.34	476.62	90.86	107.62	99.8	473.77	99.4267
evm.model.Chr11.771	Cuticular protein 11	0.209	-2.26112	1.83034e-247	3.46233e-244	yes	down	1243.28	1290.81	1386.72	246.21	249.62	253.25	1306.94	249.693
evm.TU.Chr28.8	Actin, muscle	3.341	1.74022	1.34362e-233	2.25922e-230	yes	up	404.96	439.7	455.14	1334.58	1348.71	1347.44	433.267	1343.58
evm.TU.Chr16.264	Asparaginase	2.648	1.40469	2.55736e-206	3.87006e-203	yes	up	339.27	347.63	334.37	790.54	787.04	835.09	340.423	804.223
evm.model.Chr16.129	Protein I'm not dead yet	2.595	1.37592	3.03474e-192	4.17497e-189	yes	up	32.12	30.34	26.96	74.87	70.44	70.04	29.8067	71.7833
evm.TU.Chr11.767	Cuticular protein CPH	0.352	-1.508	1.61873e-161	1.88433e-158	yes	down	899.56	936.1	928.23	293.41	298.85	299.77	921.297	297.343
evm.model.Chr04.889	Cuticular protein RR-2	0.102	-3.29984	3.81143e-161	4.11989e-158	yes	down	921.36	944.37	1067.67	94.88	94.66	84.68	977.8	91.4067
evm.TU.Chr21.96	Hemolymph proteinase 9	2.482	1.31141	5.94043e-156	5.9931e-153	yes	up	75.92	69.48	70.85	177.63	164.12	174.65	72.0833	172.133
evm.model.Chr08.84	Muscle myosin heavy chain	2.317	1.21234	1.03302e-154	9.77045e-152	yes	up	128.26	136.27	135.39	287.04	284.41	290.47	133.307	287.307
evm.TU.Chr11.774	Cuticular protein CPH	0.168	-2.57048	2.82176e-154	2.51187e-151	yes	down	372.3	364.02	404.29	54.88	61.74	59.4	380.203	58.6733
evm.model.Chr26.141	Lysyl oxidase like protein 3	2.27	1.18296	1.21721e-152	1.02334e-149	yes	up	202.88	217.88	211.15	447.55	436.41	449.15	210.637	444.37
evm.model.Chr04.704	Kruppel protein 1	4.191	2.06725	8.3527e-151	6.65271e-148	yes	up	13.27	13.44	14.44	53.49	55.18	59.51	13.7167	56.06
evm.TU.Chr26.326	Myosin regulatory light chain 2	2.283	1.19089	5.60977e-147	4.24463e-144	yes	up	470.87	457.85	489.3	989.25	1013.91	981.1	472.673	994.753
evm.TU.Chr02.330	Pupal cuticle protein PCP52	0.284	-1.81735	1.39043e-146	1.00197e-143	yes	down	411.85	408.34	445.98	103.47	108.66	119.2	422.057	110.443
evm.TU.Chr11.766	Cuticular protein CPH	0.406	-1.29935	3.42072e-140	2.35299e-137	yes	down	1207.93	1262.76	1295.38	496.32	474.65	478.19	1255.36	483.053
evm.TU.Chr08.169	-	2.245	1.16676	5.90662e-133	3.8863e-130	yes	up	43.09	54.89	50.47	113.04	111.09	119.43	49.4833	114.52
evm.TU.Chr02.335	Cuticle protein 1	0.363	-1.46361	2.90727e-132	1.83316e-129	yes	down	2371.01	2366.51	2570.57	782.13	775.47	868.71	2436.03	808.77
evm.TU.Chr03.364	-	0.008	-6.93199	3.71947e-132	2.25147e-129	yes	down	58.02	64.04	58.1	1.16	0.28	1.27	60.0533	0.903333
evm.TU.Chr06.34	SPARC	2.082	1.05793	4.43758e-130	2.58284e-127	yes	up	208.73	218.7	234.73	433.24	417.29	432.44	220.72	427.657
evm.TU.Chr04.128	-	2.833	1.50249	1.57747e-128	8.84141e-126	yes	up	122.17	124.74	132.18	316.46	324.82	352.63	126.363	331.303
evm.TU.Chr10.538	Cytochrome P450 monooxygenase CYP18A1	5.238	2.38894	6.38077e-128	3.44858e-125	yes	up	8.82	8.44	7.77	39.01	40.86	41.67	8.34333	40.5133
evm.TU.Chr06.372	Myosin light chain alkali	2.146	1.10198	2.07047e-112	1.08043e-109	yes	up	176.61	152.93	188.4	341.6	347.06	367.61	172.647	352.09
evm.model.Chr23.598	Putative structural constituent of cuticle (Fragment)	0.045	-4.48488	1.09513e-100	5.34599e-98	yes	down	52.31	53.08	57.74	1.96	2.42	2.37	54.3767	2.25
evm.TU.Chr01.209	Paramyosin, long form	2.013	1.00929	4.42146e-99	2.09094e-96	yes	up	101.52	105.68	109.79	195.36	197.37	199.96	105.663	197.563
evm.TU.Chr13.654	Troponin I	2.116	1.08125	2.11366e-96	9.69272e-94	yes	up	148.57	151.02	163.75	304.43	305.03	308.63	154.447	306.03
evm.TU.Chr11.770	cuticle protein LPCP-23-like	0.277	-1.84969	8.24908e-96	3.67157e-93	yes	down	211.63	221.17	248.69	53.8	56.21	64.9	227.163	58.3033
evm.TU.Chr27.99	Polyadenylate-binding protein	2.247	1.16807	7.6989e-94	3.32878e-91	yes	up	36.82	34.79	35.59	75.05	72.48	76.33	35.7333	74.62
evm.model.Chr11.769	-	0.119	-3.07452	8.89177e-91	3.73776e-88	yes	down	87.75	103.33	123.25	12.59	10.76	11.26	104.777	11.5367
evm.TU.Chr11.776	Cuticular protein CPLCA	0.018	-5.76101	2.73181e-88	1.06001e-85	yes	down	57.89	56.98	68.97	0.98	1.09	1.07	61.28	1.04667
evm.TU.Chr02.333	Pupal cuticle protein PCP52	0.198	-2.33947	5.74274e-88	2.17262e-85	yes	down	627.11	592	698.59	112.53	109.39	129.1	639.233	117.007
evm.TU.Chr12.67	proline-rich protein HaeIII subfamily 1 isoform X1	0.335	-1.57571	3.6271e-86	1.30688e-83	yes	down	168.24	189.26	196.44	79.77	81.02	78.19	184.647	79.66
evm.TU.Chr18.405	Pupal cuticle protein Edg-78E	0.338	-1.56486	3.8048e-85	1.33902e-82	yes	down	81.03	77.52	83.44	20.88	25.31	22.14	80.6633	22.7767
evm.TU.Chr07.91	acyl-CoA synthetase short-chain family member 3, mitochondrial	0.393	-1.34571	5.10962e-81	1.64519e-78	yes	down	38.77	40.33	39.23	15.99	14.53	13.1	39.4433	14.54
MSTRG.5696	-	2.019	1.01364	2.54266e-80	8.01626e-78	yes	up	113.15	112.6	120.51	212.61	219.46	216.39	115.42	216.153
evm.TU.Chr20.383	Glutamine synthetase	4.332	2.11507	4.97495e-80	1.53645e-77	yes	up	9.41	7.27	8.45	36.25	35.12	32.01	8.37667	34.46
evm.TU.Chr11.764	Cuticular protein CPH	0.193	-2.37437	1.07978e-78	3.204e-76	yes	down	85.78	96.62	102.42	14.38	18.74	17.77	94.94	16.9633
evm.TU.Chr19.352	Farnesyl diphosphate synthase	0.364	-1.45715	3.32353e-78	9.67212e-76	yes	down	130	117.7	132.99	38.88	42.59	36.74	126.897	39.4033
MSTRG.3430	-	0.446	-1.16631	9.22224e-77	2.63321e-74	yes	down	31.75	33.51	32.11	13.87	12.39	14.13	32.4567	13.4633
evm.TU.Chr03.368	Arylphorin subunit alpha	0.003	-8.33439	1.66321e-72	4.57626e-70	yes	down	37.8	38.76	42.4	0.19	0.15	0.04	39.6533	0.126667
evm.TU.Chr22.339	Protein aurora borealis	0.066	-3.91057	1.23447e-69	3.22091e-67	yes	down	13.24	11.18	12.75	1	0.66	0.32	12.39	0.66
MSTRG.11762	-	2.14	1.09756	7.26142e-69	1.83145e-66	yes	up	67.15	57.98	59.98	122.45	125.96	117.21	61.7033	121.873
evm.TU.Chr01.498	-	2.588	1.37209	2.12817e-62	4.95471e-60	yes	up	33.04	37.4	30.7	92.91	93.75	91.05	33.7133	92.57
evm.TU.Chr19.452	Chemosensory protein 1 variant (Fragment)	0.228	-2.1318	2.45761e-62	5.63501e-60	yes	down	114.57	93	95.98	21.24	19.02	21.36	101.183	20.54
evm.TU.Chr16.316	-	0.466	-1.10058	1.94673e-61	4.26955e-59	yes	down	332.69	341.22	363.91	147.62	151.65	147.29	345.94	148.853
evm.TU.Chr22.293	Cuticular protein RR-2	0.115	-3.12087	1.75342e-57	3.58574e-55	yes	down	62.8	69.85	73.16	8.85	6.48	6.53	68.6033	7.28667
evm.TU.Chr22.631	Acid lipase-2	2.257	1.17464	1.088e-56	2.16642e-54	yes	up	25.96	26.06	27.05	53.47	55.86	56.46	26.3567	55.2633
evm.TU.Chr22.428	larval cuticle protein 4	0.25	-2.00182	1.14334e-55	2.21823e-53	yes	down	165.41	186.06	174.19	40.97	32.81	46.58	175.22	40.12
evm.TU.Chr20.192	BmLSP-T	0.026	-5.26281	1.07022e-54	1.97508e-52	yes	down	24.33	30.06	30.36	0.82	1.1	0.53	28.25	0.816667
MSTRG.2062	-	2.502	1.32308	6.84458e-54	1.21858e-51	yes	up	63.3	59.43	60.97	140.85	131.4	141.4	61.2333	137.883
evm.model.Chr17.947	Putative sulfate/bicarbonate/oxalate exchanger sat-1 (Fragment)	2.229	1.15633	9.53182e-50	1.51837e-47	yes	up	10.99	11.78	11.99	25.12	23.01	23.48	11.5867	23.87
evm.TU.Chr07.358	Cuticular protein RR-2	0.15	-2.73438	1.98731e-49	3.06878e-47	yes	down	66.9	71.8	72.05	10.64	7.33	11.18	70.25	9.71667
evm.TU.Chr05.204	-	0.336	-1.57475	5.84328e-46	8.26415e-44	yes	down	10.58	9.1	9.07	3.36	2.66	2.92	9.58333	2.98
evm.TU.Chr23.942	Reverse transcriptase	2.521	1.33406	8.55075e-46	1.18714e-43	yes	up	8.33	6.32	5.05	14.53	15.63	14.48	6.56667	14.88
evm.TU.Chr20.698	-	0.397	-1.33183	1.26084e-45	1.73458e-43	yes	down	18.44	18.7	20.78	7.38	7.01	6.61	19.3067	7
evm.model.Chr04.893	Cuticular protein RR-2	0.335	-1.57686	8.76187e-44	1.13328e-41	yes	down	105.77	109.69	122.67	35.78	33.39	35.46	112.71	34.8767
evm.TU.Chr25.23	Juvenile hormone esterase	3.943	1.97917	1.28887e-43	1.65292e-41	yes	up	4.45	4.32	5.6	19.27	15.23	18.22	4.79	17.5733
evm.TU.Chr03.363	Troponin C	2.693	1.429	2.70889e-43	3.44485e-41	yes	up	66.31	72.85	75.64	181.51	186.82	184.24	71.6	184.19
evm.TU.Chr22.439	Endocuticle structural glycoprotein SgAbd-2	0.413	-1.27665	3.25514e-42	3.97227e-40	yes	down	144.46	142.97	158.23	53.52	58.74	57.33	148.553	56.53
evm.TU.Chr23.585	JHBP domain-containing protein (Fragment)	3.532	1.82061	3.28113e-42	3.97227e-40	yes	up	15.87	14.45	16.21	45.88	51.73	53.89	15.51	50.5
evm.model.Chr17.464	Yellow-e	0.208	-2.26308	5.05799e-42	6.07481e-40	yes	down	6.78	7.21	6.9	0.96	0.95	1.55	6.96333	1.15333
evm.model.Chr22.287	Cuticle protein 8	0.19	-2.3979	1.80448e-40	2.03785e-38	yes	down	85.54	78.23	90	17.31	16.93	11.61	84.59	15.2833
evm.TU.Chr04.894	larval/pupal rigid cuticle protein 66-like	10.925	3.44957	6.60448e-40	7.2953e-38	yes	up	6.55	3.68	7.55	50.78	59.69	55.98	5.92667	55.4833
evm.TU.Chr09.721	Cuticular protein CPG	0.376	-1.4119	3.80768e-37	3.91984e-35	yes	down	45.44	47.63	51.76	16.73	14.56	19.26	48.2767	16.85
evm.TU.Chr21.548	-	5.956	2.57422	2.39285e-36	2.39807e-34	yes	up	33.88	27.24	37.32	176.97	171.85	180.34	32.8133	176.387
evm.model.Chr23.557	Putative glycerol-3-phosphate acyltransferase (Fragment)	2.328	1.21904	3.9883e-36	3.91916e-34	yes	up	14.01	14.7	14.5	34.39	33.38	28.96	14.4033	32.2433
evm.TU.Chr11.772	Cuticular protein 11	0.335	-1.57772	4.86637e-36	4.75115e-34	yes	down	731.01	734.81	840.32	214.88	246.46	247.29	768.713	236.21
evm.model.Chr05.303	Pheromone/general odorant binding protein (Fragment)	2.746	1.45733	7.20161e-35	6.60496e-33	yes	up	71.78	68.69	62.46	173.47	164.43	169.66	67.6433	169.187
evm.TU.Chr22.422	Larval cuticular protein 1	0.163	-2.61686	3.95864e-34	3.50328e-32	yes	down	605.95	682.03	723.59	82.13	93.11	122.67	670.523	99.3033
MSTRG.304	-	2.019	1.01346	9.29835e-34	8.13364e-32	yes	up	122.06	135.1	134.98	237.16	232.58	259.01	130.713	242.917
evm.TU.Chr17.127	Galactokinase	0.489	-1.03094	3.14727e-28	2.20498e-26	yes	down	39.79	45.54	41.84	19.74	18.39	19.78	42.39	19.3033
evm.model.Chr15.964	fibroin heavy chain-like	0.113	-3.15166	9.36094e-27	6.02805e-25	yes	down	3.3	5.14	4.86	0.59	0.34	0.43	4.43333	0.453333
MSTRG.4299	-	0.47	-1.09021	4.94246e-26	3.04041e-24	yes	down	237.28	253.38	260.88	115.95	98.57	108.53	250.513	107.683
evm.TU.Chr03.111	Fatty-acid amide hydrolase 2	0.466	-1.10072	1.28486e-24	7.2014e-23	yes	down	23.02	24.57	24.81	10.09	9.88	11.97	24.1333	10.6467
evm.model.Chr15.1033	Zinc finger protein NANOS-O	2.252	1.1712	2.55868e-23	1.34446e-21	yes	up	10.61	11.94	11.51	25.1	25.92	27.56	11.3533	26.1933
evm.TU.Chr27.221	protein lethal(2)essential for life-like	0.333	-1.58728	2.81805e-21	1.29229e-19	yes	down	55.51	61.94	65.86	19.62	18.53	18.21	61.1033	18.7867
evm.TU.Chr05.235	glycine-rich RNA-binding protein 2-like isoform X1	0.334	-1.58041	1.89779e-20	8.25267e-19	yes	down	38.17	45.13	40.55	13.69	12.35	11.24	41.2833	12.4267
evm.TU.Chr01.792	Glycine cleavage system H protein	0.306	-1.70735	3.57189e-20	1.50567e-18	yes	down	9.75	5.88	5.51	1.61	1.63	2.29	7.04667	1.84333
evm.model.Chr22.290	Cuticle protein 19	0.107	-3.22368	5.1657e-20	2.1476e-18	yes	down	18.3	23.43	23.1	1.2	3.18	2.25	21.61	2.21
evm.model.Chr13.520	JHBP domain-containing protein (Fragment)	2.985	1.57779	6.78245e-20	2.7967e-18	yes	up	11.39	12.41	10.66	27.51	36.69	30.99	11.4867	31.73
evm.TU.Chr23.1034	Fatty-acyl CoA reductase 2	0.367	-1.44801	7.01881e-20	2.88629e-18	yes	down	47.72	51.58	56.17	14.29	19.06	19.42	51.8233	17.59
evm.TU.Chr10.90	Hemocytin	2.584	1.36966	1.5565e-19	6.26452e-18	yes	up	0.63	0.47	0.59	1.27	1.34	1.43	0.563333	1.34667
evm.model.Chr14.230	fibrohexamerin-like	0.015	-6.04237	1.21147e-18	4.61792e-17	yes	down	17.86	17.16	21.27	0.16	0.64	0	18.7633	0.266667
evm.TU.Chr10.542	Troponin C	2.013	1.00942	4.39026e-18	1.56693e-16	yes	up	46.84	33.17	36.33	77.09	73.16	70.39	38.78	73.5467
evm.TU.Chr09.514	Retinal dehydrogenase 1	2.227	1.15479	2.46736e-17	8.42856e-16	yes	up	7.36	7.11	7.36	15.37	14.87	14.85	7.27667	15.03
evm.TU.Chr19.489	Chemosensory protein 1	0.367	-1.44804	3.3715e-17	1.14141e-15	yes	down	70.63	77.66	84.98	27.24	26.4	23.58	77.7567	25.74
evm.TU.Chr04.52	H/ACA ribonucleoprotein complex subunit	0.459	-1.12484	5.26522e-17	1.76671e-15	yes	down	88.58	71.84	89.92	34.41	38.45	33.85	83.4467	35.57
MSTRG.3186	-	0.058	-4.11451	8.21215e-17	2.73131e-15	yes	down	11.93	13.75	16.7	1.23	0.35	0.69	14.1267	0.756667
evm.model.Chr26.361	sodium-coupled monocarboxylate transporter 1	0.399	-1.32486	6.65574e-16	2.05554e-14	yes	down	4.71	3.9	5.19	1.42	1.56	1.7	4.6	1.56
MSTRG.18367	-	0.5	-1.00034	1.90598e-15	5.63345e-14	yes	down	11.39	8.39	9.32	5.46	3.53	4.47	9.7	4.48667
MSTRG.1525	-	2.248	1.16867	2.03658e-15	5.99603e-14	yes	up	5.18	3.9	3.79	8.59	8.79	9.21	4.29	8.86333
MSTRG.8019	-	2.796	1.48357	1.28645e-14	3.49513e-13	yes	up	3.65	4.3	4.5	12.82	9.81	10.03	4.15	10.8867
evm.model.Chr04.594	Putative nuclear hormone receptor HR38	0.329	-1.6027	1.56352e-14	4.21759e-13	yes	down	2.69	2.44	2.16	0.71	1.11	0.61	2.43	0.81
evm.TU.Chr18.389	UDP-glucuronosyltransferase 2B18	0.467	-1.09969	3.29539e-14	8.64284e-13	yes	down	12.77	12.44	12.62	5.25	5.16	5.43	12.61	5.28
evm.TU.Chr23.249	Ataxia telangiectasia mutated family protein	0.49	-1.02924	8.01034e-14	2.01029e-12	yes	down	92.52	95.12	111.15	47.03	42.1	45.27	99.5967	44.8
MSTRG.18801	-	0.281	-1.83085	2.22743e-13	5.42797e-12	yes	down	6.07	6.46	7.77	1.75	2.15	1.41	6.76667	1.77
evm.TU.Chr24.89	-	0.205	-2.28916	4.18287e-13	9.72341e-12	yes	down	11.1	9.23	9.2	0.78	2.65	2.13	9.84333	1.85333
evm.model.Chr03.172	Eukaryotic translation initiation factor 4E-binding protein 2	2.366	1.24229	7.49792e-13	1.68098e-11	yes	up	84.9	61.51	70.53	137.24	154.49	168.75	72.3133	153.493
evm.TU.Chr20.59	Organic cation transporter 1	2.145	1.10125	1.25653e-12	2.75182e-11	yes	up	4.18	5.33	3.71	7.92	9.72	8.84	4.40667	8.82667
evm.TU.Chr24.104	Cuticular protein RR-2	4.185	2.06531	3.72836e-12	7.73954e-11	yes	up	1.58	2.69	1.74	6.69	8.57	8.28	2.00333	7.84667
MSTRG.20417	-	9.006	3.17083	4.18603e-12	8.64218e-11	yes	up	0.75	1.06	1.08	7.56	7.77	9.06	0.963333	8.13
MSTRG.14858	-	0.003	-8.57621	4.26716e-12	8.77416e-11	yes	down	0.88	0.29	0.75	0	0	0	0.64	0
evm.model.Chr04.269	putative defense protein Hdd11	0.302	-1.72954	5.44349e-12	1.1087e-10	yes	down	28.38	21.61	29.5	8.41	9.1	4.54	26.4967	7.35
evm.TU.Chr09.538	Synaptic vesicle glycoprotein 2B	0.071	-3.81021	6.06646e-12	1.22405e-10	yes	down	2.29	1.89	2.46	0.18	0.16	0.11	2.21333	0.15
evm.model.Chr15.238	Cuticular protein analogous to peritophin	0.247	-2.01796	6.46965e-12	1.29848e-10	yes	down	15.22	13.55	13.56	3.16	3.03	3.43	14.11	3.20667
evm.TU.Chr23.83	Ribonuclease P protein subunit p40	372.489	8.54106	6.95164e-12	1.38785e-10	yes	up	0	0	0	4.62	3.51	11.03	0	6.38667
evm.TU.Chr13.685	cubilin homolog	330.616	8.36901	7.48684e-12	1.48886e-10	yes	up	0	0	0	0.43	0.46	0.4	0	0.43
evm.TU.Chr11.745	vitelline membrane protein Vm26Ab-like	0.15	-2.73335	9.0855e-12	1.79727e-10	yes	down	51.32	39.07	54.64	3.9	10.78	5.14	48.3433	6.60667
evm.TU.Chr04.502	Apoptosis regulator buffy (Fragment)	0.46	-1.11973	2.77053e-11	5.23426e-10	yes	down	5.83	8.78	9.99	4	3.96	3.31	8.2	3.75667
evm.TU.Chr11.741	cuticle protein 4.9-like	0.436	-1.19812	3.99514e-11	7.3814e-10	yes	down	1442.57	1481.49	1610.09	524.72	582.7	674.49	1511.38	593.97
evm.TU.Chr19.465	tRNA 5-methylaminomethyl-2-thiouridine biosynthesis bifunctional protein MnmC	2.056	1.03961	5.34082e-11	9.69096e-10	yes	up	65.16	77.15	74.16	116.17	125.73	165.1	72.1567	135.667
evm.TU.Chr13.618	DUF4758 domain-containing protein (Fragment)	0.471	-1.08593	1.12521e-10	1.98228e-09	yes	down	4.18	3.98	4.97	1.54	2	2.22	4.37667	1.92
MSTRG.19810	-	2.375	1.24767	1.71261e-10	2.93177e-09	yes	up	10.06	8.66	8.46	18.59	22.76	17.97	9.06	19.7733
evm.TU.Chr25.549	Fibroin heavy chain	9.36	3.22652	1.8675e-10	3.17181e-09	yes	up	0.02	0.04	0.01	0.32	0.15	0.27	0.0233333	0.246667
evm.model.Chr10.100	-	2.344	1.22883	2.01174e-10	3.39773e-09	yes	up	1.79	1.75	1.81	3.92	4.2	3.88	1.78333	4
evm.TU.Chr15.239	Cuticular protein analogous to peritophin	0.418	-1.25901	4.85218e-10	7.79491e-09	yes	down	19.99	25.46	20.57	6.74	8.96	10.26	22.0067	8.65333
evm.TU.Chr12.65	mediator of RNA polymerase II transcription subunit 12 isoform X1	0.444	-1.16989	8.66707e-10	1.34384e-08	yes	down	7.59	8.17	10.44	2.66	4.18	4	8.73333	3.61333
MSTRG.14179	-	0.087	-3.51747	1.26883e-09	1.92204e-08	yes	down	3.21	3.83	2.95	0.4	0.22	0.23	3.33	0.283333
MSTRG.5265	-	0.41	-1.28683	1.27936e-09	1.93605e-08	yes	down	98.51	99.65	79.9	43.91	28.54	40.84	92.6867	37.7633
evm.TU.Chr15.698	zinc finger protein 2	0.276	-1.85573	1.40327e-09	2.10463e-08	yes	down	2.38	2.83	2.96	0.61	0.85	0.61	2.72333	0.69
evm.model.Chr27.100	DDE Tnp4 domain-containing protein	2.973	1.57183	2.15733e-09	3.15124e-08	yes	up	5.75	4.88	3.16	12.62	11.83	14.55	4.59667	13
evm.model.Chr05.777	-	6.335	2.6634	2.99514e-09	4.3126e-08	yes	up	0.11	0.31	1.9	2.24	2.79	2.4	0.773333	2.47667
MSTRG.15702	-	3.418	1.77296	3.06891e-09	4.40625e-08	yes	up	11.39	12.26	13.21	39.01	24.88	51.59	12.2867	38.4933
MSTRG.16722	-	0.365	-1.45267	3.26199e-09	4.66575e-08	yes	down	7.28	6.36	5.84	2.32	2.28	2.01	6.49333	2.20333
evm.TU.Chr26.436	Huckebein	3.143	1.65192	4.22333e-09	5.9508e-08	yes	up	3.27	3.03	2.94	9.11	7.72	10.01	3.08	8.94667
MSTRG.19846	-	2.167	1.11588	5.14829e-09	7.20047e-08	yes	up	3.91	2.57	5.3	8.17	7.24	8.15	3.92667	7.85333
evm.TU.Chr17.81	Peroxidasin protein (Fragment)	2.062	1.04416	6.68304e-09	9.19404e-08	yes	up	1.27	1.1	1.28	2.43	2.11	2.15	1.21667	2.23
evm.TU.Chr15.75	-	2.823	1.497	1.89129e-08	2.44206e-07	yes	up	37.86	14.72	29	61.34	52.77	55.37	27.1933	56.4933
evm.TU.Chr24.88	Probable RNA-directed DNA polymerase from transposon BS	0.138	-2.8561	3.18351e-08	3.9521e-07	yes	down	3.99	4.99	5.24	0.64	0.76	0.43	4.74	0.61
evm.TU.Chr12.708	-	3.446	1.78489	1.83698e-07	2.03806e-06	yes	up	23.4	44.67	18.52	88.83	80.9	103.8	28.8633	91.1767
evm.TU.Chr09.492	Putative delta 6-fatty acid desaturase/delta-8 sphingolipid desaturase	0.064	-3.95614	2.23031e-07	2.44752e-06	yes	down	2.47	1.58	2.46	0.19	0.19	0	2.17	0.126667
MSTRG.18690	-	0.378	-1.40363	2.2822e-07	2.49541e-06	yes	down	30.79	32.47	34.97	10.49	12.93	10.64	32.7433	11.3533
evm.TU.Chr04.633	PHD-type domain-containing protein	2.211	1.14501	2.64541e-07	2.87593e-06	yes	up	5.21	4.88	6.12	8.78	11.39	13.04	5.40333	11.07
evm.TU.Chr22.273	Cuticular protein RR-2	0.032	-4.95465	3.00524e-07	3.2415e-06	yes	down	4.6	7	6.25	0	0.18	0.36	5.95	0.18
evm.model.Chr24.628	-	2.483	1.31233	3.63118e-07	3.86161e-06	yes	up	0.5	0.58	1.18	2.65	1.52	2.96	0.753333	2.37667
evm.TU.Chr03.634	serine protease inhibitor dipetalogastin-like	3.16	1.66014	4.82096e-07	5.01413e-06	yes	up	7.35	3.13	5.31	14.8	13.8	16.14	5.26333	14.9133
evm.TU.Chr23.213	Nucleic-acid-binding protein from transposon X-element	0.432	-1.21221	6.6326e-07	6.74991e-06	yes	down	5.4	4.97	5.26	1.99	2.17	2.13	5.21	2.09667
evm.model.Chr17.664	pupal cuticle protein 20-like	0.135	-2.89318	8.61645e-07	8.63528e-06	yes	down	10.42	10.21	11.78	1.23	1.56	1.21	10.8033	1.33333
evm.TU.Chr07.674	-	2.068	1.0484	1.31605e-06	1.27666e-05	yes	up	2.08	2.17	2.26	3.42	4.22	5.06	2.17	4.23333
MSTRG.5426	-	0.4	-1.32094	1.34329e-06	1.29808e-05	yes	down	2.36	1.61	1.75	0.34	0.99	0.78	1.90667	0.703333
evm.TU.Chr06.464	Reverse transcriptase domain-containing protein	106.371	6.73296	1.40614e-06	1.35363e-05	yes	up	0	0	0.02	1.49	1.73	0.37	0.00666667	1.19667
evm.TU.Chr04.219	Integrin beta	3.694	1.88504	1.40869e-06	1.35523e-05	yes	up	0.59	0.39	0.64	1.52	2.28	1.65	0.54	1.81667
evm.TU.Chr16.547	Glucosylceramidase	0.492	-1.02382	1.50412e-06	1.44336e-05	yes	down	6.35	5.91	7.46	2.7	3.3	3	6.57333	3
evm.TU.Chr12.462	Ribosome biogenesis protein TSR3 isoform X1 (Fragment)	0.36	-1.4724	1.54677e-06	1.48147e-05	yes	down	1.7	1.5	1.68	0.67	0.46	0.82	1.62667	0.65
evm.model.Chr07.353	Cuticular protein RR-2	0.367	-1.44597	1.86126e-06	1.76151e-05	yes	down	18.52	20.54	20.59	6.2	5.46	8.48	19.8833	6.71333
evm.TU.Chr17.577	Peroxidasin	0.406	-1.30001	2.18431e-06	2.04676e-05	yes	down	1.51	2.03	1.43	0.76	0.47	0.66	1.65667	0.63
evm.TU.Chr05.132	glycine-rich protein DOT1-like isoform X1	0.465	-1.1045	2.20958e-06	2.06916e-05	yes	down	15.96	19.66	17.88	8.17	7.87	8.55	17.8333	8.19667
evm.TU.Chr01.168	Arf-GAP with Rho-GAP domain, ANK repeat and PH domain-containing protein 1	45.173	5.49738	2.29662e-06	2.14271e-05	yes	up	0	0.09	0	1.5	0.74	1.76	0.03	1.33333
evm.TU.Chr28.30	Plasminogen activator inhibitor 1	0.13	-2.94411	2.70429e-06	2.4924e-05	yes	down	1.64	2.34	4.08	0.45	0.38	0.15	2.68667	0.326667
evm.TU.Chr21.468	Endonuclease and reverse transcriptase-like protein	16.113	4.01015	3.01815e-06	2.75807e-05	yes	up	0.25	0	0	1.49	0.76	1	0.0833333	1.08333
evm.TU.Chr26.248	Immulectin-2	0.024	-5.3681	3.18704e-06	2.90189e-05	yes	down	2.43	4.03	2.91	0	0.21	0	3.12333	0.07
evm.TU.Chr23.181	N-acyl-L-amino-acid amidohydrolase	8.808	3.13888	3.46892e-06	3.13217e-05	yes	up	0.1	0.43	0.24	1.66	2.18	2.5	0.256667	2.11333
evm.TU.Chr14.194	pickpocket protein 28-like	2.714	1.44053	5.43589e-06	4.70872e-05	yes	up	1.71	1.08	1.06	3.37	3.41	2.76	1.28333	3.18
evm.model.Chr12.307	pancreatic triacylglycerol lipase-like	14.035	3.81099	6.44601e-06	5.5107e-05	yes	up	0.5	0.21	0	2.92	0.95	4.96	0.236667	2.94333
evm.model.Chr24.552	Hemolin	0.468	-1.09656	6.64353e-06	5.65447e-05	yes	down	5.66	5.27	7	3	2.39	2.64	5.97667	2.67667
MSTRG.8393	-	2.224	1.15332	1.26317e-05	0.000102113	yes	up	3.03	1.54	2.57	4.66	3.66	6.21	2.38	4.84333
evm.model.Chr01.25	Endonuclease	0.458	-1.12731	1.53006e-05	0.000121291	yes	down	1.41	1.08	1.47	0.53	0.59	0.56	1.32	0.56
evm.TU.Chr20.678	Phosphatidylcholine 2-acylhydrolase	3.41	1.76983	1.59908e-05	0.000126167	yes	up	0.41	0.93	0.59	2.04	2.19	2.03	0.643333	2.08667
evm.TU.Chr06.192	Scolexin B	0.284	-1.8173	1.79957e-05	0.000139954	yes	down	5.29	6.2	6.05	0.73	1.84	2.04	5.84667	1.53667
MSTRG.241	-	5.256	2.39385	2.35792e-05	0.000178412	yes	up	0.39	0.3	0.11	1.05	0.79	1.31	0.266667	1.05
MSTRG.12637	-	2.692	1.42873	2.87479e-05	0.000214201	yes	up	1.31	1.92	1.36	3.49	3.05	5.02	1.53	3.85333
evm.model.Chr13.9	Reverse transcrpitase	13.686	3.77466	2.95923e-05	0.000219735	yes	up	0.08	0	0.28	2.79	1.28	1.04	0.12	1.70333
evm.TU.Chr23.569	Hemolymph juvenile hormone binding protein	0.193	-2.37473	2.99091e-05	0.000221652	yes	down	4.15	5.89	4.56	0.77	1.09	0.76	4.86667	0.873333
evm.TU.Chr16.617	3-dehydroecdysone 3alpha-reductase	3.636	1.86218	3.31057e-05	0.000242492	yes	up	1.89	2.01	1.09	6.04	5.65	5.09	1.66333	5.59333
evm.TU.Chr11.489	Endonuclease-reverse transcriptase HmRTE-e01	4.057	2.02028	3.52049e-05	0.000257122	yes	up	1.06	1.41	1.73	5.13	3.89	7.06	1.4	5.36
evm.model.Chr21.185	Cuticular protein RR-2	0.119	-3.06502	3.87282e-05	0.000281091	yes	down	6.11	4.26	5.26	0.38	0	1.31	5.21	0.563333
MSTRG.4463	-	0.258	-1.95436	4.19059e-05	0.000302424	yes	down	1.52	0.86	1.06	0.3	0.11	0.42	1.14667	0.276667
evm.TU.Chr08.233	larval cuticle protein 2	0.459	-1.1225	4.65881e-05	0.000332086	yes	down	31.45	34.13	37.75	14.68	14.02	14.79	34.4433	14.4967
evm.TU.Chr10.608	-	4.31	2.10763	5.82107e-05	0.000405199	yes	up	2.42	1.4	0.72	4.1	5.69	7.75	1.51333	5.84667
evm.model.Chr07.110	-	14.289	3.83679	6.0426e-05	0.000418502	yes	up	0.1	0.15	0.09	1.79	1.48	1.29	0.113333	1.52
evm.TU.Chr05.986	Small heat shock protein 25.4	0.476	-1.07001	6.75015e-05	0.000460758	yes	down	14.6	20.89	12.22	7.27	6.44	7.35	15.9033	7.02
evm.TU.Chr05.910	-	0.158	-2.66199	6.88571e-05	0.000468532	yes	down	4.48	3.46	4.5	1.06	0.15	0.6	4.14667	0.603333
evm.TU.Chr06.586	Retrovirus-related Pol polyprotein LINE-1	5.111	2.35362	6.97132e-05	0.000473718	yes	up	0.99	0.28	0.03	2.28	1.97	1.79	0.433333	2.01333
evm.model.Chr22.444	Endocuticle structural glycoprotein SgAbd-2	0.199	-2.33061	7.3826e-05	0.000498309	yes	down	14.51	10.25	10.23	2.6	3.01	0.73	11.6633	2.11333
evm.model.Chr20.685	Lipase	2.039	1.02784	7.39403e-05	0.000498858	yes	up	3.46	3.57	2.12	6.21	5.61	5.45	3.05	5.75667
evm.TU.Chr22.575	Glutathione S-transferase 1	3.128	1.64511	7.67074e-05	0.000515458	yes	up	3.38	1.67	2.56	7.15	6.71	6.4	2.53667	6.75333
evm.TU.Chr28.439	-	0.377	-1.40685	9.28278e-05	0.000612898	yes	down	3.07	3.21	4.63	2.1	2.43	1.68	3.63667	2.07
evm.TU.Chr01.755	-	2.164	1.11396	9.35907e-05	0.000617128	yes	up	2.23	3.41	3.45	7.7	6.42	5.44	3.03	6.52
evm.model.Chr16.262	Glucose dehydrogenase [acceptor]	2.354	1.23537	9.36745e-05	0.000617143	yes	up	1.22	1.35	1.2	2.7	1.97	3.6	1.25667	2.75667
evm.model.Chr23.114	Reverse transcriptase domain-containing protein	2.93	1.55066	9.95391e-05	0.000651806	yes	up	0.33	0.64	0.33	1.51	1.01	1.02	0.433333	1.18
evm.TU.Chr04.439	Probable RNA-directed DNA polymerase from transposon BS	2.412	1.27008	0.000105292	0.000683855	yes	up	1.37	2.53	0.91	4.6	3.46	4.99	1.60333	4.35
evm.model.Chr02.56	Retrovirus-related Pol polyprotein LINE-1	0.4	-1.32205	0.000112377	0.000724588	yes	down	6.24	5.98	5.01	1.59	1.86	2.9	5.74333	2.11667
evm.model.Chr08.740	Reverse transcriptase domain-containing protein	0.003	-8.37516	0.00014884	0.000936937	yes	down	0.11	3.35	1.89	0	0	0	1.78333	0
MSTRG.9843	-	3.053	1.61019	0.000153667	0.000963316	yes	up	1.83	0.85	0.5	2.3	2.94	3.37	1.06	2.87
MSTRG.4258	-	0.424	-1.23861	0.000154018	0.000965114	yes	down	2.22	2.07	1.44	1.04	0.62	0.59	1.91	0.75
evm.TU.Chr06.476	Endonuclease and reverse transcriptase-like protein	0.422	-1.24406	0.000155672	0.000974261	yes	down	1.69	1.75	1.82	0.95	0.49	0.64	1.75333	0.693333
evm.TU.Chr05.447	-	0.415	-1.26931	0.000166597	0.00103409	yes	down	3.52	3	3.72	0.87	2.45	2	3.41333	1.77333
evm.TU.Chr22.864	Microvitellogenin	5.262	2.39559	0.000175347	0.00108263	yes	up	0.09	0.49	0.43	2	1.7	1.41	0.336667	1.70333
evm.model.Chr09.421	homeobox protein 2-like	0.455	-1.1375	0.000175505	0.00108316	yes	down	3.56	7.1	4.44	2.75	2.01	1.65	5.03333	2.13667
evm.TU.Chr03.733	-	0.436	-1.1982	0.000200335	0.00122393	yes	down	4.6	3.24	5.06	1.39	0.93	2.83	4.3	1.71667
evm.TU.Chr09.681	Endonuclease and reverse transcriptase-like protein	17.052	4.09184	0.0002087	0.00126736	yes	up	0	0	0.09	0.32	0.4	0.63	0.03	0.45
evm.TU.Chr28.423	UDP-glucuronosyltransferase	3.589	1.84372	0.000251649	0.00150484	yes	up	0.95	1.86	2.83	2.53	7.53	6.48	1.88	5.51333
evm.model.Chr04.4	Carbonyl reductase [NADPH] 1	2.768	1.46884	0.000287809	0.00169868	yes	up	2.73	2.16	1.26	3.79	6.09	5.63	2.05	5.17
evm.TU.Chr11.746	paternally-expressed gene 3 protein	0.168	-2.57165	0.000300598	0.00176796	yes	down	2.54	4.33	2.38	0.66	0.27	0.52	3.08333	0.483333
evm.model.Chr06.506	-	0.318	-1.6546	0.000349528	0.00201797	yes	down	18.21	15.95	24.89	9.1	4.38	3.74	19.6833	5.74
evm.model.Chr21.111	Nucleic-acid-binding protein from transposon X-element	3.839	1.94065	0.000350559	0.0020225	yes	up	0.68	0.23	0.45	1.79	1.71	1.09	0.453333	1.53
evm.model.Chr27.127	Reverse transcrpitase	2.712	1.43931	0.000368768	0.00211305	yes	up	0.86	0.24	0.49	1.23	1.69	0.88	0.53	1.26667
evm.TU.Chr20.339	-	2.426	1.27864	0.000384559	0.00219026	yes	up	3.65	2.53	1.69	4.78	8.04	4.66	2.62333	5.82667
evm.TU.Chr26.474	Reverse transcriptase (Fragment)	0.464	-1.10862	0.000416487	0.00234214	yes	down	31.71	29.53	40.09	15.45	17.56	9.97	33.7767	14.3267
evm.TU.Chr06.316	Chitin-binding type-2 domain-containing protein	0.31	-1.69058	0.000445917	0.00249466	yes	down	1.23	1.56	1.46	0.67	0.38	0.19	1.41667	0.413333
evm.TU.Chr06.602	Reverse transcriptase	2.584	1.36957	0.000481918	0.0026812	yes	up	0.14	0.57	0.94	1.29	1.47	1.34	0.55	1.36667
evm.TU.Chr19.53	Cuticle protein 3	5.528	2.46664	0.000496656	0.00274704	yes	up	0.29	0.5	0.88	3.05	4.2	1.8	0.556667	3.01667
evm.TU.Chr12.704	-	0.257	-1.95781	0.000505926	0.00278952	yes	down	4.09	6.66	5.38	2.74	0.29	0.85	5.37667	1.29333
evm.TU.Chr05.442	Legumaturain	0.131	-2.93317	0.000557403	0.00303315	yes	down	3.8	2.84	2.48	0	0.63	0.46	3.04	0.363333
MSTRG.11820	-	3.024	1.59631	0.000580636	0.00314487	yes	up	2.55	0.83	3.56	12.9	4.56	6.32	2.31333	7.92667
evm.TU.Chr10.290	Probable RNA-directed DNA polymerase from transposon BS	0.223	-2.16361	0.000595526	0.00321975	yes	down	3.2	2.61	2.36	1.18	0.24	0.36	2.72333	0.593333
evm.model.Chr17.458	Yellow-h	0.498	-1.00635	0.000599867	0.00323558	yes	down	5.42	4.39	5.74	3.15	1.92	2.11	5.18333	2.39333
evm.model.Chr07.434	venom protease	2.177	1.12232	0.000663939	0.00353284	yes	up	1.8	1.99	2.07	3.99	3.7	4.18	1.95333	3.95667
MSTRG.6347	-	2.05	1.03592	0.00066954	0.00355764	yes	up	2.61	3.89	2.72	4.49	6.55	6.68	3.07333	5.90667
evm.TU.Chr28.387	meiosis-specific coiled-coil domain-containing protein MEIOC-like isoform X1	2.447	1.29098	0.000699184	0.00369698	yes	up	0.65	0.68	0.54	1.57	1.41	1.29	0.623333	1.42333
evm.model.Chr04.376	-	0.427	-1.22644	0.00081179	0.00422159	yes	down	1.71	2.82	2.73	1.5	0.53	0.91	2.42	0.98
MSTRG.8611	-	0.349	-1.51788	0.000826498	0.00428776	yes	down	1.42	0.91	0.88	0.43	0.29	0.31	1.07	0.343333
evm.TU.Chr16.626	Phosphatidylethanolamine binding protein isoform 2	0.471	-1.08681	0.000826964	0.00428871	yes	down	14.08	11.82	13.69	4.45	5.17	7.45	13.1967	5.69
evm.TU.Chr05.683	Endonuclease and reverse transcriptase-like protein	2.764	1.46671	0.00090032	0.00462162	yes	up	0.26	0.64	0.31	1.1	1.33	0.77	0.403333	1.06667
evm.TU.Chr04.965	Cuticular protein analogous to peritrophins 1-G	0.314	-1.67243	0.000952942	0.00484898	yes	down	3.71	4.24	3.4	0.73	0.52	2.05	3.78333	1.1
evm.TU.Chr19.524	Reverse transcrpitase	0.342	-1.54694	0.000990108	0.00501281	yes	down	0.78	0.67	0.84	0.41	0.18	0.14	0.763333	0.243333
evm.TU.Chr04.201	Dorsal interacting protein 3	0.489	-1.03162	0.00100522	0.00506392	yes	down	7.55	9.22	10.71	4.37	3.95	4.17	9.16	4.16333
evm.model.Chr23.27	-	2.078	1.05515	0.00102545	0.00514698	yes	up	2.99	9.08	7.41	16.31	13.71	8.15	6.49333	12.7233
evm.model.Chr02.165	Cuticular protein CPCFC	0.467	-1.09824	0.00106113	0.00530146	yes	down	96.81	125.81	160.37	56.93	50.84	55.78	127.663	54.5167
evm.TU.Chr10.99	-	2.129	1.09032	0.00118354	0.00583024	yes	up	1.98	1.49	2.45	3.68	2.79	5.21	1.97333	3.89333
evm.TU.Chr05.256	Reverse transcrpitase	0.441	-1.18149	0.00119965	0.00589808	yes	down	1.85	1.68	1.15	0.7	0.55	0.68	1.56	0.643333
evm.TU.Chr03.365	Hexamerin 2 (Fragment)	0.25	-1.99818	0.00124247	0.00607309	yes	down	8.26	1.1	5.74	0.86	0.49	2.12	5.03333	1.15667
evm.TU.Chr24.63	-	2.158	1.10974	0.00143517	0.00688816	yes	up	36.41	44.68	37.86	108.88	46.78	83.81	39.65	79.8233
MSTRG.6782	-	0.382	-1.38736	0.0014398	0.00690603	yes	down	5.97	2.79	3.8	1.59	1.2	1.51	4.18667	1.43333
evm.TU.Chr22.451	Cuticular protein RR-1	0.148	-2.75363	0.00145327	0.00696182	yes	down	21.56	12.02	11.79	0.86	2.64	2.5	15.1233	2
evm.TU.Chr23.582	Endonuclease and reverse transcriptase-like protein	0.103	-3.27462	0.00151069	0.00719509	yes	down	1.47	0.58	0.49	0	0	0.22	0.846667	0.0733333
evm.TU.Chr06.375	Nucleic-acid-binding protein from transposon X-element	6.227	2.63856	0.001591	0.00751924	yes	up	0.43	0	0.1	1.37	0.58	1.06	0.176667	1.00333
evm.TU.Chr04.624	Reverse transcrpitase	2.641	1.40085	0.00161582	0.0076175	yes	up	0.87	0.56	0.31	1.88	0.98	1.43	0.58	1.43
evm.model.Chr19.187	zinc finger SWIM domain-containing protein 4	0.35	-1.51335	0.00173583	0.00810752	yes	down	2	2.8	5.9	0.48	1.05	2.01	3.56667	1.18
evm.TU.Chr14.149	-	3.59	1.84402	0.00195792	0.00901133	yes	up	1.08	1.65	0	3.75	2.99	3.04	0.91	3.26
evm.TU.Chr26.243	Endonuclease and reverse transcriptase-like protein	3.302	1.72338	0.00197157	0.00906588	yes	up	0.37	0.29	0.08	0.98	0.5	0.76	0.246667	0.746667
evm.model.Chr13.300	Endonuclease and reverse transcriptase-like protein	0.412	-1.27919	0.00197321	0.00907066	yes	down	1.52	0.74	1.41	0.44	0.6	0.33	1.22333	0.456667
evm.TU.Chr09.686	serine/arginine repetitive matrix protein 1-like	2.677	1.42083	0.00202737	0.00928858	yes	up	0.29	0.54	0.31	1.21	0.81	0.88	0.38	0.966667
MSTRG.2116	-	3.957	1.98445	0.00213826	0.00973183	yes	up	0.9	1.91	1.23	3.48	4.93	6.63	1.34667	5.01333
evm.TU.Chr28.272	-	3.028	1.59818	0.00218312	0.00991212	yes	up	0.51	0.44	0.63	1.02	1.56	1.92	0.526667	1.5
evm.TU.Chr05.911	-	0.186	-2.42967	0.00227205	0.0102361	yes	down	1.58	2.39	5.71	0.31	0.31	1.06	3.22667	0.56
evm.model.Chr24.106	Follicular epithelium yolk protein subunit	0.224	-2.16066	0.00228603	0.0102807	yes	down	2.51	3.26	1.47	0.46	0.35	0.69	2.41333	0.5
evm.TU.Chr04.156	-	2.221	1.15139	0.00228702	0.0102821	yes	up	3.74	3.15	4.04	7.26	8.71	6.62	3.64333	7.53
evm.TU.Chr13.699	Endonuclease and reverse transcriptase-like protein	2.668	1.41561	0.00238899	0.0106891	yes	up	0.33	0.67	0.88	0.98	1.72	2.02	0.626667	1.57333
evm.TU.Chr23.488	Monocarboxylate transporter	0.311	-1.68351	0.00244785	0.0109144	yes	down	0.77	0.8	1.15	0.15	0.38	0.66	0.906667	0.396667
evm.TU.Chr12.267	Endonuclease and reverse transcriptase-like protein	3.24	1.69601	0.00255218	0.0113096	yes	up	0.15	0.4	0.2	0.88	0.43	0.93	0.25	0.746667
evm.TU.Chr08.188	Endonuclease and reverse transcriptase-like protein	0.25	-1.99715	0.00256469	0.011355	yes	down	0.58	0.64	0.51	0.14	0.09	0.2	0.576667	0.143333
MSTRG.15548	-	0.265	-1.91447	0.00262489	0.0115944	yes	down	3.6	3.01	1.84	0.58	1.1	0.33	2.81667	0.67
evm.model.Chr11.347	Endonuclease and reverse transcriptase-like protein	2.376	1.24866	0.00289471	0.0126314	yes	up	0.24	0.33	0.47	0.78	0.92	0.63	0.346667	0.776667
evm.TU.Chr18.42	C-type lectin domain-containing protein	5.286	2.40221	0.00293727	0.0127876	yes	up	0.45	0.48	0.74	3.5	2.47	2.25	0.556667	2.74
evm.TU.Chr12.405	Glucose dehydrogenase [acceptor]	0.236	-2.08583	0.00312542	0.013498	yes	down	0.78	0.75	0.68	0.23	0.19	0.07	0.736667	0.163333
evm.TU.Chr10.589	Retrovirus-related Pol polyprotein from transposon TNT 1-94 (Fragment)	2.12	1.08402	0.00335312	0.0143058	yes	up	0.99	1.22	1.15	2.28	1.72	2.68	1.12	2.22667
evm.model.Chr17.886	Reverse transcrpitase	2.141	1.09851	0.00370152	0.0155987	yes	up	0.38	0.2	0.41	0.56	0.84	0.55	0.33	0.65
MSTRG.2920	-	2.329	1.21992	0.00383857	0.0160867	yes	up	0.42	0.88	1.23	1.97	1.56	1.95	0.843333	1.82667
evm.model.Chr24.664	-	5.528	2.46674	0.00385862	0.0161563	yes	up	0.08	0.37	0.07	0.95	0.74	0.99	0.173333	0.893333
MSTRG.18228	-	2.839	1.50524	0.00386099	0.0161583	yes	up	0.55	0.45	0.64	1.6	1.11	1.65	0.546667	1.45333
evm.model.Chr09.738	-	2.48	1.31006	0.00392911	0.0163944	yes	up	1.81	0.56	0.72	2.53	2.55	1.78	1.03	2.28667
evm.TU.Chr22.502	Endonuclease and reverse transcriptase-like protein	5.04	2.33351	0.00394158	0.016441	yes	up	0.03	0.02	0.28	0.56	0.28	0.78	0.11	0.54
evm.TU.Chr26.2	Non-LTR retrotransposon CATS (Fragment)	0.369	-1.4384	0.0040194	0.0167357	yes	down	0.72	0.69	0.63	0.34	0.21	0.13	0.68	0.226667
evm.model.Chr23.225	Nucleic-acid-binding protein from transposon X-element	0.323	-1.62996	0.00412702	0.0171107	yes	down	1.26	1.41	2.11	0.15	0.74	0.57	1.59333	0.486667
evm.TU.Chr18.247	Reverse transcrpitase	6.563	2.71428	0.00419869	0.0173319	yes	up	0	0.27	0.01	0.58	0.63	0.67	0.0933333	0.626667
MSTRG.7728	-	0.377	-1.40868	0.00436388	0.017927	yes	down	1.28	1.41	1.35	0.41	0.55	0.45	1.34667	0.47
evm.TU.Chr11.855	Esterase FE4	0.386	-1.37188	0.00453598	0.0185522	yes	down	2.84	1.13	1.48	0.62	0.63	0.67	1.81667	0.64
evm.TU.Chr25.189	Retrovirus-related Pol polyprotein from type-2 retrotransposable element R2DM	4.547	2.18488	0.00458112	0.0187115	yes	up	0.38	0.09	0	0.7	0.59	0.51	0.156667	0.6
MSTRG.10659	-	0.423	-1.23974	0.00460325	0.0187765	yes	down	3.9	5.64	7.18	2.21	1.61	2.78	5.57333	2.2
MSTRG.2112	-	2.483	1.31234	0.00484101	0.0196327	yes	up	3.04	3.77	1.85	6.13	6.33	7.24	2.88667	6.56667
evm.TU.Chr25.193	Reverse transcriptase domain-containing protein (Fragment)	5.911	2.5635	0.00486133	0.0197018	yes	up	0.12	0.07	0	0.41	0.12	0.43	0.0633333	0.32
evm.TU.Chr04.741	Cytochrome b5 heme-binding domain-containing protein	0.237	-2.07734	0.00489836	0.0198359	yes	down	1.39	1.18	1.69	0.33	0.61	0.22	1.42	0.386667
evm.model.Chr16.620	3-dehydroecdysone 3alpha-reductase	3.309	1.7266	0.0049832	0.0201418	yes	up	0.57	1.34	1.25	2.63	4.56	2.61	1.05333	3.26667
MSTRG.10097	-	2.235	1.16032	0.00502557	0.0203022	yes	up	1.48	1.43	0.8	2.27	3.8	1.56	1.23667	2.54333
MSTRG.13166	-	2.226	1.15458	0.00503898	0.0203403	yes	up	0.81	0.28	0.59	1.36	1.08	0.93	0.56	1.12333
evm.model.Chr12.115	Endonuclease and reverse transcriptase-like protein	0.292	-1.77825	0.00505047	0.0203781	yes	down	1.15	0.6	0.9	0.6	0.09	0.06	0.883333	0.25
evm.TU.Chr15.237	Peritrophin A	0.396	-1.33823	0.00505109	0.0203781	yes	down	6.69	3.96	6.98	2.95	1.75	1.71	5.87667	2.13667
evm.model.Chr16.162	-	2.545	1.34794	0.00551926	0.0219855	yes	up	1.09	10.04	4.39	2.59	7.02	6.28	5.17333	5.29667
evm.TU.Chr03.243	Homogentisate 1,2-dioxygenase	2.504	1.32404	0.00553027	0.022012	yes	up	1.37	0.43	0.99	2.08	2.16	2.06	0.93	2.1
MSTRG.896	-	0.465	-1.10566	0.00553228	0.0220142	yes	down	9.31	7.82	9.49	2.84	4.19	4.3	8.87333	3.77667
evm.TU.Chr02.33	androgen-dependent TFPI-regulating protein-like isoform X1	0.288	-1.7955	0.00553753	0.0220235	yes	down	0.74	2.23	2.06	0.5	0.36	0.5	1.67667	0.453333
MSTRG.12671	-	0.353	-1.50046	0.00567029	0.0224747	yes	down	1.1	2.16	1.6	0.76	0.22	0.64	1.62	0.54
evm.model.Chr16.455	Probable RNA-directed DNA polymerase from transposon BS	2.639	1.39973	0.00577839	0.0228673	yes	up	1.02	0.48	0.29	1.26	1.8	1.21	0.596667	1.42333
evm.TU.Chr05.351	Probable RNA-directed DNA polymerase from transposon BS	0.325	-1.62333	0.00579627	0.022926	yes	down	0.95	0.7	0.64	0.39	0.11	0.18	0.763333	0.226667
evm.TU.Chr23.817	Methionine-rich storage protein (Fragment)	0.22	-2.18542	0.00583732	0.0230643	yes	down	0.99	0.55	0.41	0.07	0.25	0.07	0.65	0.13
evm.TU.Chr22.454	-	0.229	-2.12892	0.00615117	0.0241655	yes	down	4.47	3.17	5.24	1.48	0.5	0.73	4.29333	0.903333
evm.TU.Chr03.31	Calpain catalytic domain-containing protein	0.497	-1.00855	0.00621099	0.0243674	yes	down	5.07	5.9	6.61	4.29	2.01	4.7	5.86	3.66667
evm.model.Chr15.807	Endonuclease-reverse transcriptase	2.037	1.02614	0.00621221	0.0243674	yes	up	0.57	0.52	0.33	0.74	1.11	0.86	0.473333	0.903333
evm.TU.Chr28.371	Histone-lysine N-methyltransferase SETMAR	2.964	1.56732	0.00632315	0.0247448	yes	up	3.23	2.89	1.25	5.63	6.08	7.57	2.45667	6.42667
evm.TU.Chr25.551	Reverse transcrpitase	3.103	1.63346	0.00666295	0.0259846	yes	up	0.24	0.25	0.2	0.87	0.61	0.48	0.23	0.653333
evm.model.Chr18.207	THAP domain-containing protein 9	2.219	1.15019	0.00685034	0.0265811	yes	up	0.59	0.85	1.22	2.49	2.36	0.71	0.886667	1.85333
evm.TU.Chr24.187	-	2.821	1.4964	0.00705297	0.0272416	yes	up	0.13	0.68	0.24	1.17	0.85	0.99	0.35	1.00333
evm.TU.Chr25.66	Reverse transcriptase	260.41	8.02464	0.00705863	0.0272496	yes	up	0	0	0.02	0	4.03	1.95	0.00666667	1.99333
evm.TU.Chr13.412	CCHC-type domain-containing protein (Fragment)	0.247	-2.01626	0.00735583	0.0282886	yes	down	2.01	1.67	0.91	0	0.72	0.37	1.53	0.363333
MSTRG.2159	-	2.269	1.18233	0.00737542	0.028345	yes	up	10.09	17.51	19.54	36.37	29.81	22.59	15.7133	29.59
evm.TU.Chr06.800	Reverse transcrpitase	2.097	1.0686	0.00764668	0.0291994	yes	up	2.27	1.73	3.92	6.98	5.27	3.24	2.64	5.16333
evm.TU.Chr20.483	Reverse transcrpitase	3.081	1.62354	0.00784119	0.0298442	yes	up	0.19	0.09	0.14	0.44	0.35	0.34	0.14	0.376667
evm.model.Chr15.948	Tubulin beta chain	0.227	-2.13732	0.00802635	0.0304342	yes	down	1.25	0.77	1.11	0.13	0.33	0.2	1.04333	0.22
evm.TU.Chr22.203	-	2.239	1.16273	0.0080387	0.0304657	yes	up	0.2	0.08	0.08	0.25	0.22	0.27	0.12	0.246667
evm.TU.Chr17.843	Endonuclease and reverse transcriptase-like protein	2.928	1.55011	0.00816993	0.030878	yes	up	0.28	0.34	0.22	0.69	1.3	0.26	0.28	0.75
evm.TU.Chr26.424	Reverse transcrpitase	3.043	1.60533	0.00822507	0.0310632	yes	up	0.21	0.3	0.26	0.73	1.07	0.37	0.256667	0.723333
evm.TU.Chr05.180	Hyphantrin	0.293	-1.7706	0.00827425	0.0312099	yes	down	1.46	3.07	2.44	0.19	0.6	1.18	2.32333	0.656667
evm.TU.Chr23.1127	-	2.272	1.18376	0.00849645	0.0319445	yes	up	0.43	0.62	0.82	1.23	1.05	1.62	0.623333	1.3
evm.TU.Chr01.545	Reverse transcriptase	2.907	1.53946	0.00850657	0.0319747	yes	up	0.46	0.41	0.24	1.12	0.72	1.11	0.37	0.983333
evm.TU.Chr15.368	Cytochrome P450 monooxygenase	2.247	1.16768	0.00868909	0.0325475	yes	up	0.82	0.69	1.18	2.11	1.53	1.98	0.896667	1.87333
MSTRG.18296	-	0.482	-1.05396	0.00883883	0.0329859	yes	down	2.67	4.01	4.68	1.85	1.34	2.04	3.78667	1.74333
evm.TU.Chr23.349	Reverse transcriptase	5.457	2.448	0.0092262	0.0343216	yes	up	2.95	0.31	0.78	5.98	3	11.14	1.34667	6.70667
evm.TU.Chr17.638	Reverse transcriptase	0.406	-1.2999	0.00925017	0.0343854	yes	down	0.35	0.61	0.66	0.26	0.25	0.11	0.54	0.206667
evm.model.Chr09.594	Endo/exonuclease/phosphatase domain-containing protein (Fragment)	0.316	-1.66421	0.00933556	0.0346432	yes	down	2.57	1.25	1.52	0.26	0.83	0.46	1.78	0.516667
evm.TU.Chr24.345	Nucleic-acid-binding protein from transposon X-element	0.239	-2.06209	0.00971683	0.0358996	yes	down	0.99	1.31	1.01	0	0.62	0.11	1.10333	0.243333
evm.TU.Chr16.621	alpha-tocopherol transfer protein-like	3.189	1.67304	0.00999284	0.0367399	yes	up	1.13	0.35	0.72	1.3	2.82	2.07	0.733333	2.06333
evm.TU.Chr27.275	-	0.483	-1.05021	0.0100268	0.0368454	yes	down	51.65	36.58	56.33	20.56	23.75	18.88	48.1867	21.0633
evm.TU.Chr11.744	vitelline membrane protein Vm26Ab-like	0.2	-2.31954	0.0101995	0.0373999	yes	down	6.95	11.25	13.84	4.66	1.35	0	10.68	2.00333
evm.TU.Chr10.747	-	4.305	2.10594	0.0102914	0.0376639	yes	up	0.14	0.49	0	0.92	0.98	0.76	0.21	0.886667
MSTRG.562	-	0.321	-1.63807	0.0114463	0.0412814	yes	down	1.65	1.1	1.85	0.38	0.46	0.53	1.53333	0.456667
evm.TU.Chr05.686	Reverse transcriptase (Fragment)	6.442	2.68755	0.0115049	0.0414595	yes	up	0	0.76	0	1.82	0.3	2.41	0.253333	1.51
evm.TU.Chr10.141	Endonuclease and reverse transcriptase-like protein	0.481	-1.05708	0.0115434	0.0415326	yes	down	1.06	0.92	1.16	0.49	0.22	0.67	1.04667	0.46
evm.TU.Chr03.151	CCHC-type domain-containing protein (Fragment)	0.305	-1.71425	0.0121738	0.0435316	yes	down	2.27	1.25	1.61	0.6	0.36	0.45	1.71	0.47
MSTRG.595	-	0.389	-1.36279	0.0121819	0.0435504	yes	down	12.56	5.25	13.43	6.33	1.1	3.63	10.4133	3.68667
MSTRG.14316	-	2.277	1.18743	0.0123225	0.0439864	yes	up	2.94	4.95	3.62	7.09	9.73	7.07	3.83667	7.96333
evm.TU.Chr17.885	Reverse transcriptase	2.129	1.09003	0.0124461	0.0443484	yes	up	0.28	0.37	0.29	0.9	0.53	0.46	0.313333	0.63
evm.TU.Chr03.236	Frizzled-4	0.309	-1.69393	0.0126381	0.0449476	yes	down	3.21	2.87	3.27	2.23	0.3	0.15	3.11667	0.893333
evm.TU.Chr17.795	Probable RNA-directed DNA polymerase from transposon BS	2.384	1.25312	0.0128199	0.0454234	yes	up	0.96	0.6	0.58	1.71	0.9	2.14	0.713333	1.58333
MSTRG.882	-	0.493	-1.01911	0.0129009	0.0456358	yes	down	40.01	27.85	45.46	6.64	18.27	25.63	37.7733	16.8467
evm.TU.Chr23.751	Probable RNA-directed DNA polymerase from transposon BS	3.573	1.83703	0.0129488	0.0457838	yes	up	0.28	0.27	0	0.76	0.67	0.37	0.183333	0.6
MSTRG.1716	-	2.923	1.54752	0.0129729	0.045858	yes	up	1.93	0.57	0.66	2.81	2.43	1.29	1.05333	2.17667
evm.TU.Chr23.1027	-	3.487	1.80206	0.0129929	0.0459161	yes	up	0.52	0.35	0.89	1.75	1.42	2.28	0.586667	1.81667
evm.model.Chr23.684	Probable RNA-directed DNA polymerase from transposon BS	2.014	1.01039	0.0133428	0.0469575	yes	up	1.36	1.62	1.68	3.74	2.03	3.05	1.55333	2.94
evm.TU.Chr14.358	Retrovirus-related Pol polyprotein from type-1 retrotransposable element R1	2.038	1.02687	0.0133751	0.0470384	yes	up	0.54	0.53	0.28	0.86	0.74	0.97	0.45	0.856667
evm.TU.Chr27.97	Reverse transcriptase	0.299	-1.73971	0.0136238	0.0478016	yes	down	0.66	0.22	0.29	0.12	0.09	0.09	0.39	0.1
evm.TU.Chr10.96	-	2.505	1.32467	0.01374	0.0481314	yes	up	0.99	0.35	0.53	1.06	1.62	1.55	0.623333	1.41
evm.TU.Chr15.1011	-	0.474	-1.07721	0.0139247	0.0486882	yes	down	1.55	1.46	1.21	0.35	0.83	0.66	1.40667	0.613333
evm.TU.Chr23.15	Endonuclease and reverse transcriptase-like protein	2.145	1.10114	0.014342	0.0498477	yes	up	0.32	0.41	0.74	1.33	1.19	0.51	0.49	1.01
evm.TU.Chr24.188	neurofilament heavy polypeptide-like	3.097	1.6309	0.0143806	0.0499591	yes	up	0.34	0.12	0.22	0.64	0.7	0.65	0.226667	0.663333
