# Supplementary material for: Transcriptomic Analysis of Starvation on the Silkworm Brain
Source: Insects. 2023 Jul 24;14(7):658. doi: 10.3390/insects14070658 (PMC10380768; doi:10.3390/insects14070658)
Supplement: Supplementary file 1 [file insects-14-00658-s001.zip › Table S5.xlsx]

## Sheet: Sheet1
Supplementary Table S5. GO enrichment analysis of DEGs.
GO ID	Term Type	Description	Ratio_in_study	Ratio_in_pop	Pvalue	Gene_ids
GO:0045735	MF	nutrient reservoir activity	2/252	16/18897	0.0187934	evm.TU.Chr03.243;evm.TU.Chr01.792
GO:0042302	MF	structural constituent of cuticle	2/252	16/18897	0.0187934	evm.model.Chr15.1033;evm.model.Chr03.172
GO:0008061	MF	chitin binding	2/252	17/18897	0.0211141	evm.TU.Chr03.243;evm.TU.Chr01.792
GO:0005198	MF	structural molecule activity	1/252	2/18897	0.0264938	evm.TU.Chr01.792
GO:0005615	CC	extracellular space	3/252	54/18897	0.0353187	evm.TU.Chr03.243;evm.TU.Chr20.383;evm.TU.Chr01.792
GO:0030246	MF	carbohydrate binding	1/252	2/18897	0.0264938	evm.TU.Chr01.792
GO:0008413	MF	8-oxo-7,8-dihydroguanosine triphosphate pyrophosphatase activity	25/252	139/18897	3.63e-07	evm.model.Chr04.889;evm.TU.Chr19.56;evm.TU.Chr19.53;evm.TU.Chr16.288;evm.model.Chr22.287;evm.TU.Chr22.293;evm.model.Chr22.444;evm.TU.Chr22.439;evm.model.Chr07.353;evm.TU.Chr18.405;evm.TU.Chr22.451;evm.model.Chr17.664;evm.model.Chr21.185;evm.TU.Chr12.67;evm.TU.Chr12.65;evm.TU.Chr04.894;evm.TU.Chr22.273;evm.model.Chr04.893;evm.TU.Chr07.358;evm.model.Chr22.290;evm.TU.Chr08.233;evm.TU.Chr24.104;evm.m…
GO:0020037	MF	heme binding	10/252	94/18897	5.04e-07	evm.TU.Chr15.239;evm.TU.Chr06.316;evm.TU.Chr02.310;evm.TU.Chr10.290;evm.TU.Chr05.204;evm.model.Chr15.238;evm.TU.Chr15.237;evm.TU.Chr07.674;evm.TU.Chr10.90;evm.TU.Chr04.965
GO:0047429	MF	nucleoside-triphosphate diphosphatase activity	27/252	414/18897	7.9e-07	evm.TU.Chr19.56;evm.model.Chr04.889;evm.TU.Chr19.53;evm.TU.Chr16.288;evm.model.Chr22.287;evm.TU.Chr22.293;evm.model.Chr22.444;evm.TU.Chr22.439;evm.model.Chr07.353;evm.TU.Chr18.405;evm.TU.Chr22.451;evm.model.Chr17.664;evm.model.Chr21.185;evm.TU.Chr12.67;evm.TU.Chr12.65;evm.TU.Chr04.894;evm.TU.Chr22.273;evm.model.Chr04.893;evm.TU.Chr07.358;evm.model.Chr22.290;evm.TU.Chr08.233;evm.model.Chr02.465;ev…
GO:0046906	MF	tetrapyrrole binding	2/252	16/18897	0.0187934	evm.model.Chr15.1033;evm.model.Chr03.172
GO:0016810	MF	hydrolase activity, acting on carbon-nitrogen (but not peptide) bonds	1/252	2/18897	0.0264938	evm.model.Chr03.172
GO:0045127	MF	N-acetylglucosamine kinase activity	2/252	4/18897	0.00104417	evm.model.Chr26.249;evm.TU.Chr26.248
GO:0008190	MF	eukaryotic initiation factor 4E binding	2/252	7/18897	0.00355904	evm.model.Chr26.249;evm.TU.Chr26.248
GO:0004411	MF	homogentisate 1,2-dioxygenase activity	1/252	1/18897	0.0133355	evm.model.Chr03.172
GO:0047760	MF	butyrate-CoA ligase activity	2/252	21/18897	0.0314877	evm.model.Chr15.1033;evm.model.Chr03.172
GO:0004720	MF	protein-lysine 6-oxidase activity	2/252	26/18897	0.046667	evm.TU.Chr01.209;evm.TU.Chr26.326
GO:1901606	BP	alpha-amino acid catabolic process	1/252	3/18897	0.0394773	evm.TU.Chr25.23
GO:0006417	BP	regulation of translation	7/252	144/18897	0.00322795	evm.TU.Chr10.538;evm.TU.Chr17.81;evm.TU.Chr15.368;evm.TU.Chr09.492;evm.TU.Chr04.741;evm.TU.Chr17.577;evm.TU.Chr08.169
GO:0034248	BP	regulation of cellular amide metabolic process	7/252	147/18897	0.00361754	evm.TU.Chr10.538;evm.TU.Chr17.81;evm.TU.Chr15.368;evm.TU.Chr09.492;evm.TU.Chr04.741;evm.TU.Chr17.577;evm.TU.Chr08.169
GO:0009063	BP	cellular amino acid catabolic process	1/252	1/18897	0.0133355	evm.TU.Chr03.243
GO:0009617	BP	response to bacterium	1/252	2/18897	0.0264938	evm.TU.Chr13.654
GO:0042742	BP	defense response to bacterium	2/252	18/18897	0.0235473	evm.model.Chr04.269;evm.model.Chr24.552
GO:0050829	BP	defense response to Gram-negative bacterium	2/252	18/18897	0.0235473	evm.model.Chr04.269;evm.model.Chr24.552
GO:0001562	BP	response to protozoan	1/252	2/18897	0.0264938	evm.model.Chr24.552
GO:0042832	BP	defense response to protozoan	1/252	2/18897	0.0264938	evm.model.Chr04.269
GO:0019464	BP	glycine decarboxylation via glycine cleavage system	1/252	2/18897	0.0264938	evm.model.Chr04.269
GO:0045947	BP	negative regulation of translational initiation	1/252	1/18897	0.0133355	evm.TU.Chr07.91
GO:0010608	BP	posttranscriptional regulation of gene expression	6/252	157/18897	0.0188998	evm.TU.Chr25.23;evm.model.Chr12.307;evm.TU.Chr11.855;evm.TU.Chr22.338;evm.TU.Chr22.339;evm.TU.Chr20.678
GO:1901605	BP	alpha-amino acid metabolic process	1/252	2/18897	0.0264938	evm.TU.Chr07.91
GO:0046348	BP	amino sugar catabolic process	1/252	2/18897	0.0264938	evm.TU.Chr07.91
GO:0006030	BP	chitin metabolic process	3/252	52/18897	0.0320789	evm.TU.Chr22.338;evm.TU.Chr22.339;evm.model.Chr12.307
GO:0006032	BP	chitin catabolic process	5/252	58/18897	0.001044	evm.TU.Chr18.42;evm.TU.Chr10.90;evm.model.Chr26.249;evm.TU.Chr17.127;evm.TU.Chr26.248
GO:1901072	BP	glucosamine-containing compound catabolic process	6/252	126/18897	0.00690576	evm.TU.Chr03.733;evm.TU.Chr16.264;evm.TU.Chr05.204;evm.TU.Chr23.181;evm.model.Chr24.664;evm.TU.Chr17.398
GO:0005861	CC	troponin complex	1/252	1/18897	0.0133355	evm.TU.Chr26.344
GO:0005960	CC	glycine cleavage complex	1/252	3/18897	0.0394773	evm.TU.Chr07.674
GO:0016459	CC	myosin complex	1/252	3/18897	0.0394773	evm.TU.Chr07.674
GO:0052689	MF	carboxylic ester hydrolase activity	1/252	3/18897	0.0394773	evm.TU.Chr07.674
GO:0005509	MF	calcium ion binding	1/252	3/18897	0.0394773	evm.TU.Chr07.674
GO:0003987	MF	acetate-CoA ligase activity	1/252	2/18897	0.0264938	evm.TU.Chr17.127
GO:0005534	MF	galactose binding	1/252	3/18897	0.0394773	evm.TU.Chr13.685
GO:0050218	MF	propionate-CoA ligase activity	7/252	96/18897	0.000299915	evm.TU.Chr03.364;evm.TU.Chr03.365;evm.TU.Chr28.30;evm.TU.Chr23.817;evm.model.Chr24.552;evm.TU.Chr06.34;evm.TU.Chr03.368
GO:0004806	MF	triglyceride lipase activity	1/252	1/18897	0.0133355	evm.model.Chr26.141
GO:0004161	MF	dimethylallyltranstransferase activity	6/252	162/18897	0.0216754	evm.TU.Chr13.685;evm.TU.Chr06.372;evm.TU.Chr03.363;evm.TU.Chr10.542;evm.TU.Chr06.34;evm.TU.Chr26.326
GO:0004453	MF	juvenile-hormone esterase activity	1/252	3/18897	0.0394773	evm.TU.Chr19.352
GO:0004337	MF	geranyltranstransferase activity	1/252	3/18897	0.0394773	evm.TU.Chr19.352
GO:0004581	MF	dolichyl-phosphate beta-glucosyltransferase activity	4/252	5/18897	1.53e-07	evm.TU.Chr23.817;evm.TU.Chr03.364;evm.TU.Chr03.365;evm.TU.Chr03.368
