# Supplementary material for: Transcriptomic Analysis of Starvation on the Silkworm Brain
Source: Insects. 2023 Jul 24;14(7):658. doi: 10.3390/insects14070658 (PMC10380768; doi:10.3390/insects14070658)
Supplement: Supplementary file 1 [file insects-14-00658-s001.zip › Table S6.xlsx]

## Sheet: Sheet1
Supplementary Table S6. KEGG enrichment analysis of DEGs.
Pathway id	Description	Ratio_in_study	Ratio_in_pop	Pvalue	First Category	Second Category	Gene_ids
map00220	Arginine biosynthesis	2/91	25/9918	0.0217824	Metabolism	Amino acid metabolism	evm.TU.Chr23.181|evm.TU.Chr20.383
map04215	Apoptosis - multiple species	2/91	19/9918	0.012865	Cellular Processes	Cell growth and death	evm.TU.Chr26.344|evm.TU.Chr04.502
map00981	Insect hormone biosynthesis	3/91	36/9918	0.00428635	Metabolism	Metabolism of terpenoids and polyketides	evm.TU.Chr28.41|evm.TU.Chr10.538|evm.TU.Chr09.514
map04979	Cholesterol metabolism	3/91	55/9918	0.0139012	Organismal Systems	Digestive system	evm.model.Chr20.685|evm.model.Chr12.307|evm.TU.Chr22.631
map00100	Steroid biosynthesis	2/91	23/9918	0.0185883	Metabolism	Lipid metabolism	evm.model.Chr20.685|evm.TU.Chr22.631
map00983	Drug metabolism - other enzymes	4/91	105/9918	0.0156931	Metabolism	Xenobiotics biodegradation and metabolism	evm.TU.Chr22.575|evm.TU.Chr25.23|evm.TU.Chr18.389|evm.TU.Chr28.423
map05204	Chemical carcinogenesis	4/91	69/9918	0.00363942	Human Diseases	Cancer: overview	evm.TU.Chr22.575|evm.model.Chr04.4|evm.TU.Chr18.389|evm.TU.Chr28.423
map04512	ECM-receptor interaction	3/91	65/9918	0.0216814	Environmental Information Processing	Signaling molecules and interaction	evm.TU.Chr19.56|evm.TU.Chr04.219|evm.TU.Chr09.538
map00982	Drug metabolism - cytochrome P450	3/91	62/9918	0.0191436	Metabolism	Xenobiotics biodegradation and metabolism	evm.TU.Chr22.575|evm.TU.Chr18.389|evm.TU.Chr28.423
map05410	Hypertrophic cardiomyopathy	3/91	62/9918	0.0191436	Human Diseases	Cardiovascular disease	evm.TU.Chr04.219|evm.TU.Chr28.8|evm.model.Chr08.84
map05416	Viral myocarditis	2/91	23/9918	0.0185883	Human Diseases	Cardiovascular disease	evm.TU.Chr28.8|evm.model.Chr08.84
map05414	Dilated cardiomyopathy	3/91	60/9918	0.017549	Human Diseases	Cardiovascular disease	evm.TU.Chr04.219|evm.TU.Chr28.8|evm.model.Chr08.84
map04611	Platelet activation	3/91	90/9918	0.0495898	Organismal Systems	Immune system	evm.TU.Chr04.219|evm.TU.Chr28.8|evm.TU.Chr19.56
map05412	Arrhythmogenic right ventricular cardiomyopathy	2/91	39/9918	0.049552	Human Diseases	Cardiovascular disease	evm.TU.Chr04.219|evm.TU.Chr28.8
map00980	Metabolism of xenobiotics by cytochrome P450	4/91	69/9918	0.00363942	Metabolism	Xenobiotics biodegradation and metabolism	evm.TU.Chr22.575|evm.model.Chr04.4|evm.TU.Chr18.389|evm.TU.Chr28.423
map00561	Glycerolipid metabolism	4/91	65/9918	0.00293052	Metabolism	Lipid metabolism	evm.TU.Chr02.385|evm.TU.Chr22.338|evm.model.Chr12.307|evm.TU.Chr09.514
map04212	Longevity regulating pathway - worm	13/91	341/9918	1.27e-05	Organismal Systems	Aging	evm.TU.Chr12.759|evm.TU.Chr06.800|evm.TU.Chr26.424|evm.TU.Chr05.256|evm.TU.Chr23.1034|evm.TU.Chr02.159|evm.TU.Chr04.624|evm.model.Chr12.117|evm.TU.Chr18.247|evm.TU.Chr07.685|evm.TU.Chr22.575|evm.TU.Chr17.739|evm.TU.Chr23.349
map00040	Pentose and glucuronate interconversions	3/91	68/9918	0.0243947	Metabolism	Carbohydrate metabolism	evm.TU.Chr18.389|evm.TU.Chr02.385|evm.TU.Chr28.423
map00053	Ascorbate and aldarate metabolism	3/91	54/9918	0.0132292	Metabolism	Carbohydrate metabolism	evm.TU.Chr18.389|evm.TU.Chr09.514|evm.TU.Chr28.423
map00520	Amino sugar and nucleotide sugar metabolism	3/91	50/9918	0.0107313	Metabolism	Carbohydrate metabolism	evm.TU.Chr17.127|evm.TU.Chr26.344|evm.TU.Chr07.674
map00052	Galactose metabolism	2/91	38/9918	0.0472867	Metabolism	Carbohydrate metabolism	evm.TU.Chr17.127|evm.TU.Chr02.385
map04145	Phagosome	3/91	85/9918	0.0430592	Cellular Processes	Transport and catabolism	evm.TU.Chr04.219|evm.TU.Chr28.8|evm.model.Chr15.948
map04977	Vitamin digestion and absorption	2/91	25/9918	0.0217824	Organismal Systems	Digestive system	evm.TU.Chr22.338|evm.TU.Chr13.685
map04514	Cell adhesion molecules	2/91	26/9918	0.0234586	Environmental Information Processing	Signaling molecules and interaction	evm.TU.Chr04.219|evm.model.Chr24.552
map04146	Peroxisome	12/91	347/9918	7.28e-05	Cellular Processes	Transport and catabolism	evm.TU.Chr12.759|evm.TU.Chr06.800|evm.TU.Chr26.424|evm.TU.Chr05.256|evm.TU.Chr23.1034|evm.TU.Chr02.159|evm.TU.Chr04.624|evm.model.Chr12.117|evm.TU.Chr18.247|evm.TU.Chr07.685|evm.TU.Chr17.739|evm.TU.Chr23.349
